# Supplementary material for: Genomics of predictive radiation mutagenesis in oilseed rape: modifying seed oil composition
Source: Plant Biotechnol J. 2023 Nov 3;22(3):738–50. doi: 10.1111/pbi.14220 (PMC10893948; doi:10.1111/pbi.14220)
Supplement: Supplementary file 1 — Data S1 Gene pairs for genome and transcriptome display tile plots. Homoeologous gene pairs used for tile plots, including positions in each genome. [file PBI-22-738-s004.xlsx]

## Sheet: Gene pairs used for GDTPs
A genome gene	C genome genome	Position of A genome gene	Position of C genome gene
A01p000010.1_BraZAA	C06p066400.1_BolHDE	A01_000003870	C06_046473712
A01p000050.1_BraZAA	C01p000050.1_BolHDE	A01_000021317	C01_000009620
A01p000060.1_BraZAA	C01p000060.1_BolHDE	A01_000023473	C01_000011830
A01p000070.1_BraZAA	C01p000070.1_BolHDE	A01_000029399	C01_000015537
A01p000080.1_BraZAA	C01p000120.1_BolHDE	A01_000038329	C01_000037067
A01p000090.1_BraZAA	C01p000130.1_BolBOP	A01_000040571	C01_000039283
A01p000110.1_BraZAA	C01p000140.1_BolHDE	A01_000045529	C01_000045692
A01p000130.1_BraZAA	C01p000160.1_BolHDE	A01_000051045	C01_000051643
A01p000140.1_BnaZSA	C03p079190.1_BolHDE	A01_000054353	C03_049326827
A01p000150.1_BraZAA	C01p000190.1_BolHDE	A01_000074267	C01_000084366
A01p000160.1_BraZAA	C01p000210.1_BolHDE	A01_000079660	C01_000088009
A01p000170.1_BraZAA	C01p000240.1_BolHDE	A01_000082865	C01_000098005
A01p000180.1_BraZAA	C01p000250.1_BolHDE	A01_000088474	C01_000103460
A01p000190.1_BraZAA	C01p000270.1_BolHDE	A01_000092595	C01_000114420
A01p000200.1_BraZAA	C01p000280.1_BolHDE	A01_000094471	C01_000116272
A01p000230.1_BraZAA	C08p012140.1_BolHDE	A01_000106293	C08_010478499
A01p000240.1_BraZAA	C01p000310.1_BolHDE	A01_000108022	C01_000123369
A01p000250.1_BraZAA	C01p000320.1_BolHDE	A01_000113657	C01_000129945
A01p000260.1_BraZAA	C01p000340.1_BolHDE	A01_000117195	C01_000136443
A01p000270.1_BraZAA	C01p000360.1_BolHDE	A01_000121107	C01_000143355
A01p000280.1_BraZAA	C01p000370.1_BolHDE	A01_000131592	C01_000153991
A01p000290.1_BjuTUA	C03p092870.1_BolHDE	A01_000132950	C03_063277114
A01p000300.1_BraZAA	C01p000420.1_BolHDE	A01_000136299	C01_000168750
A01p000310.1_BraZAA	C01p000430.1_BolHDE	A01_000141935	C01_000173577
A01p000320.1_BraZAA	C01p000440.1_BolHDE	A01_000146907	C01_000178749
A01p000330.1_BraZAA	C01p000450.1_BolHDE	A01_000147428	C01_000179267
A01p000340.1_BraZAA	C01p000460.1_BolHDE	A01_000149577	C01_000181403
A01p000350.1_BraZAA	C01p000470.1_BolHDE	A01_000151107	C01_000182919
A01p000360.1_BraZAA	C03p092950.1_BolHDE	A01_000154101	C03_063335052
A01p000370.1_BraZAA	C01p000490.1_BolHDE	A01_000155380	C01_000187494
A01p000380.1_BraZAA	C01p000500.1_BolHDE	A01_000156759	C01_000188823
A01p000390.1_BraZAA	C01p000510.1_BolHDE	A01_000159743	C01_000191588
A01p000400.1_BraZAA	C01p000530.1_BolHDE	A01_000162241	C01_000197133
A01p000410.1_BraZAA	C01p000540.1_BolHDE	A01_000163644	C01_000198371
A01p000420.1_BraZAA	C01p000550.1_BolHDE	A01_000167134	C01_000201327
A01p000430.1_BraZAA	C01p000560.1_BolHDE	A01_000169267	C01_000202710
A01p000440.1_BraZAA	C01p000570.1_BolHDE	A01_000171457	C01_000204882
A01p000450.1_BraZAA	C01p000580.1_BolHDE	A01_000172614	C01_000206417
A01p000460.1_BraZAA	C01p000590.1_BolHDE	A01_000180766	C01_000211437
A01p000470.1_BraZAA	C01p000600.1_BolHDE	A01_000186719	C01_000218170
A01p000500.1_BraZAA	C01p000610.1_BolHDE	A01_000194044	C01_000221295
A01p000510.1_BraZAA	C01p000620.1_BolHDE	A01_000205308	C01_000231751
A01p000520.1_BraZAA	C01p000640.1_BolHDE	A01_000217242	C01_000265707
A01p000530.1_BraZAA	C01p000650.1_BolHDE	A01_000226188	C01_000276158
A01p000550.1_BraZAA	C01p000660.1_BolHDE	A01_000242334	C01_000291896
A01p000560.1_BraZAA	C01p000670.1_BolHDE	A01_000244651	C01_000296800
A01p000570.1_BraZAA	C01p000680.1_BolHDE	A01_000247694	C01_000299867
A01p000600.1_BraZAA	C01p000730.1_BolHDE	A01_000259532	C01_000314197
A01p000610.1_BraZAA	C01p000740.1_BolHDE	A01_000261521	C01_000317182
A01p000620.1_BraZAA	C01p000750.1_BolHDE	A01_000263392	C01_000320337
A01p000630.1_BraZAA	C01p000760.1_BolHDE	A01_000267361	C01_000322226
A01p000640.1_BraZAA	C01p000770.1_BolHDE	A01_000268757	C01_000328647
A01p000650.1_BraZAA	C01p000780.1_BolHDE	A01_000273739	C01_000333722
A01p000660.1_BraZAA	C01p000790.1_BolHDE	A01_000274902	C01_000337906
A01p000690.1_BraZAA	C01p000800.1_BolHDE	A01_000283771	C01_000339195
A01p000700.1_BraZAA	C01p000810.1_BolHDE	A01_000287728	C01_000348226
A01p000710.1_BraZAA	C01p000820.1_BolHDE	A01_000293115	C01_000355524
A01p000720.1_BraZAA	C01p000830.1_BolHDE	A01_000293879	C01_000356264
A01p000740.1_BraZAA	C01p000840.1_BolHDE	A01_000301163	C01_000359523
A01p000750.1_BraZAA	C01p000850.1_BolHDE	A01_000303770	C01_000361985
A01p000760.1_BraZAA	C01p000860.1_BolHDE	A01_000305544	C01_000364303
A01p000770.1_BraZAA	C01p000870.1_BolHDE	A01_000308897	C01_000369446
A01p000790.1_BraZAA	C01p000880.1_BolHDE	A01_000319567	C01_000388972
A01p000800.1_BraZAA	C01p000890.1_BolHDE	A01_000321346	C01_000390627
A01p000850.1_BraZAA	C01p000910.1_BolHDE	A01_000342494	C01_000423978
A01p000860.1_BraZAA	C01p000920.1_BolHDE	A01_000347825	C01_000429175
A01p000880.1_BraZAA	C01p000930.1_BolHDE	A01_000358353	C01_000435940
A01p000890.1_BraZAA	C01p000940.1_BolHDE	A01_000360739	C01_000438684
A01p000900.1_BraZAA	C01p000950.1_BolHDE	A01_000365546	C01_000444236
A01p000930.1_BraZAA	C01p000980.1_BolHDE	A01_000372294	C01_000450224
A01p000940.1_BraZAA	C01p000990.1_BolHDE	A01_000374865	C01_000452737
A01p000950.1_BraZAA	C01p001000.1_BolHDE	A01_000377799	C01_000455075
A01p000960.1_BraZAA	C01p001010.1_BolHDE	A01_000379997	C01_000457458
A01p000970.1_BraZAA	C03p094040.1_BolHDE	A01_000381148	C03_063989131
A01p000980.1_BraZAA	C01p001030.1_BolHDE	A01_000384941	C01_000463407
A01p000990.1_BraZAA	C01p001040.1_BolHDE	A01_000388884	C01_000466588
A01p001000.1_BraZAA	C01p001060.1_BolHDE	A01_000395490	C01_000475401
A01p001010.1_BraZAA	C01p001070.1_BolHDE	A01_000398295	C01_000478800
A01p001020.1_BnaBNP	C01p001090.1_BolBOA	A01_000401841	C01_000482348
A01p001040.1_BraZAA	C01p001110.1_BolHDE	A01_000407762	C01_000487977
A01p001050.1_BraZAA	C01p001120.1_BolHDE	A01_000410532	C01_000491586
A01p001080.1_BraZAA	C01p001170.1_BolHDE	A01_000415679	C01_000504598
A01p001090.1_BraZAA	C01p001180.1_BolHDE	A01_000419631	C01_000509042
A01p001100.1_BraZAA	C01p001190.1_BolHDE	A01_000424006	C01_000513427
A01p001110.1_BraZAA	C01p001200.1_BolHDE	A01_000426628	C01_000516114
A01p001120.1_BraZAA	C01p001210.1_BolHDE	A01_000428168	C01_000517677
A01p001130.1_BraZAA	C01p001220.1_BolHDE	A01_000428744	C01_000518254
A01p001140.1_BraZAA	C01p001230.1_BolHDE	A01_000430069	C01_000519508
A01p001150.1_BraZAA	C01p001240.1_BolHDE	A01_000435506	C01_000525082
A01p001160.1_BraZAA	C01p001250.1_BolHDE	A01_000441643	C01_000534480
A01p001170.1_BraZAA	C01p001260.1_BolHDE	A01_000445350	C01_000538195
A01p001180.1_BraZAA	C01p001270.1_BolHDE	A01_000447117	C01_000539997
A01p001190.1_BraZAA	C01p001280.1_BolHDE	A01_000452089	C01_000544940
A01p001200.1_BraZAA	C01p001290.1_BolHDE	A01_000454000	C01_000547363
A01p001210.1_BraZAA	C01p001300.1_BolHDE	A01_000457272	C01_000550707
A01p001220.1_BraZAA	C01p001310.1_BolHDE	A01_000461094	C01_000556778
A01p001230.1_BraZAA	C01p001320.1_BolHDE	A01_000464949	C01_000560640
A01p001240.1_BraZAA	C01p001330.1_BolHDE	A01_000467303	C01_000563813
A01p001250.1_BraZAA	C01p001340.1_BolHDE	A01_000471741	C01_000570707
A01p001260.1_BraZAA	C01p001350.1_BolHDE	A01_000474967	C01_000574263
A01p001270.1_BraZAA	C01p001370.1_BolHDE	A01_000484943	C01_000603333
A01p001280.1_BraZAA	C01p001380.1_BolHDE	A01_000488520	C01_000606965
A01p001290.1_BraZAA	C01p001390.1_BolHDE	A01_000491805	C01_000610284
A01p001300.1_BraZAA	C01p001400.1_BolHDE	A01_000493764	C01_000612397
A01p001310.1_BraZAA	C01p001410.1_BolHDE	A01_000496821	C01_000615368
A01p001320.1_BraZAA	C01p001440.1_BolHDE	A01_000501869	C01_000624393
A01p001330.1_BraZAA	C01p001450.1_BolHDE	A01_000506011	C01_000628427
A01p001350.1_BraZAA	C01p001470.1_BolHDE	A01_000513625	C01_000635745
A01p001370.1_BraZAA	C01p001490.1_BolHDE	A01_000522863	C01_000645608
A01p001380.1_BraZAA	C01p001500.1_BolHDE	A01_000525799	C01_000648565
A01p001390.1_BraZAA	C01p001520.1_BolHDE	A01_000530760	C01_000662835
A01p001410.1_BraZAA	C01p001550.1_BolHDE	A01_000546090	C01_000684403
A01p001420.1_BraZAA	C01p001590.1_BolHDE	A01_000557919	C01_000703823
A01p001440.1_BraZAA	C01p001600.1_BolHDE	A01_000564981	C01_000712244
A01p001450.1_BraZAA	C01p001610.1_BolHDE	A01_000575259	C01_000723055
A01p001460.1_BraZAA	C01p001620.1_BolHDE	A01_000580472	C01_000727336
A01p001470.1_BraZAA	C01p001630.1_BolHDE	A01_000602775	C01_000745889
A01p001480.1_BraZAA	C01p001640.1_BolHDE	A01_000605379	C01_000748981
A01p001490.1_BraZAA	C01p001650.1_BolHDE	A01_000610034	C01_000754051
A01p001500.1_BraZAA	C01p001660.1_BolHDE	A01_000613383	C01_000757421
A01p001510.1_BraZAA	C01p001680.1_BolHDE	A01_000617860	C01_000763066
A01p001530.1_BraZAA	C01p001690.1_BolHDE	A01_000625550	C01_000770851
A01p001540.1_BraZAA	C01p001700.1_BolHDE	A01_000637677	C01_000786179
A01p001550.1_BraZAA	C01p001710.1_BolHDE	A01_000647643	C01_000804717
A01p001560.1_BraZAA	C01p001720.1_BolHDE	A01_000650425	C01_000807438
A01p001570.1_BraZAA	C09p011400.1_BolHDE	A01_000656536	C09_006251892
A01p001580.1_BraCHC	C01p001740.1_BolHDE	A01_000661792	C01_000819659
A01p001590.1_BraZAA	C01p001760.1_BolHDE	A01_000663406	C01_000822505
A01p001600.1_BraZAA	C01p001770.1_BolHDE	A01_000669492	C01_000828198
A01p001630.1_BraZAA	C01p001800.1_BolHDE	A01_000678118	C01_000835774
A01p001640.1_BraZAA	C01p001810.1_BolHDE	A01_000686387	C01_000843620
A01p001650.1_BraZAA	C01p003070.1_BolHDE	A01_000694425	C01_001497637
A01p001680.1_BraZAA	C01p001840.1_BolHDE	A01_000704913	C01_000847984
A01p001690.1_BraZAA	C01p001850.1_BolHDE	A01_000710568	C01_000853152
A01p001700.1_BraZAA	C01p001860.1_BolHDE	A01_000712446	C01_000855017
A01p001710.1_BraZAA	C01p001870.1_BolHDE	A01_000716585	C01_000862301
A01p001720.1_BraZAA	C01p001880.1_BolHDE	A01_000721334	C01_000867242
A01p001730.1_BraZAA	C01p001900.1_BolHDE	A01_000725574	C01_000879575
A01p001740.1_BraZAA	C01p001910.1_BolHDE	A01_000733739	C01_000897431
A01p001750.1_BraZAA	C01p001930.1_BolHDE	A01_000743493	C01_000911754
A01p001760.1_BraZAA	C01p001950.1_BolHDE	A01_000755035	C01_000936942
A01p001770.1_BraROA	C01p025640.1_BolHDE	A01_000762802	C01_014953219
A01p001780.1_BraZAA	C01p001960.1_BolHDE	A01_000765199	C01_000942213
A01p001790.1_BraZAA	C01p001970.1_BolHDE	A01_000768234	C01_000947106
A01p001800.1_BraZAA	C01p001980.1_BolHDE	A01_000769859	C01_000948718
A01p001810.1_BraZAA	C01p001990.1_BolHDE	A01_000773780	C01_000952958
A01p001820.1_BraZAA	C01p002000.1_BolHDE	A01_000774612	C01_000953803
A01p001830.1_BraZAA	C01p002010.1_BolHDE	A01_000777345	C01_000956605
A01p001840.1_BraZAA	C01p002020.1_BolHDE	A01_000781721	C01_000960987
A01p001850.1_BraZAA	C01p002040.1_BolHDE	A01_000803568	C01_000987492
A01p001860.1_BraZAA	C01p002050.1_BolHDE	A01_000806608	C01_000990480
A01p001880.1_BraZAA	C06p022610.1_BolHDE	A01_000810137	C06_017677065
A01p001890.1_BraZAA	C01p002060.1_BolHDE	A01_000813106	C01_000999331
A01p001900.1_BraZAA	C01p002070.1_BolHDE	A01_000827506	C01_001010886
A01p001910.1_BraZAA	C01p002080.1_BolHDE	A01_000831393	C01_001015290
A01p001920.1_BraZAA	C01p002090.1_BolHDE	A01_000837756	C01_001024975
A01p001940.1_BraZAA	C01p002110.1_BolHDE	A01_000852618	C01_001040076
A01p001950.1_BraZAA	C01p002120.1_BolHDE	A01_000856462	C01_001043272
A01p001960.1_BraZAA	C01p002130.1_BolHDE	A01_000859148	C01_001047076
A01p001970.1_BraZAA	C01p002150.1_BolHDE	A01_000860554	C01_001056595
A01p001980.1_BraZAA	C01p002160.1_BolHDE	A01_000864426	C01_001060377
A01p001990.1_BraZAA	C01p002170.1_BolHDE	A01_000872115	C01_001071146
A01p002000.1_BraZAA	C01p002180.1_BolHDE	A01_000874274	C01_001073344
A01p002010.1_BraZAA	C01p002190.1_BolHDE	A01_000879886	C01_001082216
A01p002020.1_BraZAA	C01p002200.1_BolHDE	A01_000882030	C01_001084129
A01p002030.1_BraZAA	C01p002210.1_BolHDE	A01_000886351	C01_001091836
A01p002040.1_BraZAA	C01p002220.1_BolHDE	A01_000899681	C01_001105086
A01p002050.1_BraZAA	C01p002230.1_BolHDE	A01_000902900	C01_001108255
A01p002070.1_BraZAA	C01p002240.1_BolHDE	A01_000905980	C01_001109700
A01p002080.1_BraZAA	C01p002250.1_BolHDE	A01_000911284	C01_001114519
A01p002090.1_BraZAA	C01p002270.1_BolHDE	A01_000914099	C01_001122954
A01p002100.1_BraZAA	C01p002280.1_BolHDE	A01_000916357	C01_001125295
A01p002110.1_BraZAA	C01p002300.1_BolHDE	A01_000918444	C01_001132256
A01p002120.1_BraZAA	C01p002310.1_BolHDE	A01_000933067	C01_001138795
A01p002130.1_BraZAA	C01p002330.1_BolHDE	A01_000935824	C01_001142156
A01p002140.1_BraZAA	C01p002340.1_BolHDE	A01_000937537	C01_001144984
A01p002150.1_BraZAA	C01p002350.1_BolHDE	A01_000939910	C01_001147319
A01p002160.1_BraZAA	C01p002360.1_BolHDE	A01_000946823	C01_001155740
A01p002180.1_BraZAA	C01p002370.1_BolHDE	A01_000953077	C01_001159959
A01p002190.1_BraZAA	C01p002380.1_BolHDE	A01_000955705	C01_001162357
A01p002210.1_BraZAA	C01p002390.1_BolHDE	A01_000966749	C01_001173837
A01p002220.1_BraZAA	C01p002400.1_BolHDE	A01_000974649	C01_001182580
A01p002230.1_BraZAA	C01p002410.1_BolHDE	A01_000977684	C01_001186231
A01p002240.1_BraZAA	C01p002420.1_BolHDE	A01_000985837	C01_001190005
A01p002250.1_BraZAA	C01p002430.1_BolBOA	A01_000988169	C01_001193011
A01p002260.1_BraZAA	C01p002440.1_BolHDE	A01_000989291	C01_001194138
A01p002270.1_BraZAA	C01p002460.1_BolBOA	A01_000993901	C01_001198733
A01p002280.1_BraZAA	C01p002470.1_BolHDE	A01_000996560	C01_001201905
A01p002300.1_BraZAA	C01p002490.1_BolHDE	A01_001002033	C01_001205555
A01p002310.1_BraZAA	C01p002500.1_BolHDE	A01_001005782	C01_001209295
A01p002320.1_BraZAA	C01p002520.1_BolHDE	A01_001016958	C01_001230830
A01p002330.1_BraZAA	C01p002530.1_BolHDE	A01_001021783	C01_001241974
A01p002340.1_BraZAA	C01p002550.1_BolHDE	A01_001023563	C01_001244993
A01p002350.1_BraZAA	C03p095840.1_BolHDE	A01_001035417	C03_065208326
A01p002360.1_BraZAA	C01p002590.1_BolHDE	A01_001039715	C01_001258940
A01p002370.1_BraZAA	C01p002600.1_BolBOA	A01_001041718	C01_001260939
A01p002380.1_BraZAA	C01p002630.1_BolHDE	A01_001044803	C01_001264783
A01p002390.1_BraROA	C01p002640.1_BnaNYA	A01_001048155	C01_001270550
A01p002400.1_BraZAA	C01p002660.1_BolHDE	A01_001052286	C01_001286712
A01p002410.1_BraZAA	C01p002690.1_BolHDE	A01_001057681	C01_001296937
A01p002440.1_BraZAA	C01p002700.1_BolHDE	A01_001066669	C01_001302577
A01p002450.1_BraZAA	C01p002710.1_BolHDE	A01_001070120	C01_001306509
A01p002460.1_BraZAA	C01p002720.1_BolHDE	A01_001071601	C01_001308400
A01p002470.1_BraZAA	C01p002730.1_BolHDE	A01_001077689	C01_001314406
A01p002490.1_BraZAA	C01p002740.1_BolHDE	A01_001084150	C01_001322748
A01p002500.1_BraZAA	C01p002750.1_BolHDE	A01_001089008	C01_001327727
A01p002510.1_BraZAA	C01p002760.1_BolHDE	A01_001095423	C01_001334324
A01p002520.1_BraZAA	C01p002770.1_BolHDE	A01_001099979	C01_001338785
A01p002530.1_BraZAA	C01p002780.1_BolHDE	A01_001101612	C01_001340450
A01p002540.1_BraZAA	C01p002790.1_BolHDE	A01_001102544	C01_001341355
A01p002550.1_BraZAA	C01p002800.1_BolHDE	A01_001108157	C01_001346376
A01p002560.1_BraZAA	C01p002810.1_BolHDE	A01_001111621	C01_001348703
A01p002570.1_BraZAA	C01p002820.1_BolHDE	A01_001117490	C01_001354152
A01p002600.1_BraZAA	C01p002830.1_BolHDE	A01_001124985	C01_001365234
A01p002610.1_BraZAA	C01p002840.1_BolHDE	A01_001128219	C01_001368636
A01p002620.1_BraZAA	C07p079640.1_BolBOP	A01_001133938	C07_057677802
A01p002630.1_BraZAA	C01p002880.1_BolHDE	A01_001145571	C01_001391474
A01p002640.1_BraZAA	C01p002890.1_BolHDE	A01_001153144	C01_001397844
A01p002650.1_BraZAA	C01p002910.1_BolHDE	A01_001167242	C01_001420957
A01p002660.1_BraZAA	C03p096130.1_BolHDE	A01_001173501	C03_065363829
A01p002670.1_BraZAA	C01p002940.1_BolHDE	A01_001178900	C01_001434400
A01p002680.1_BraZAA	C01p002950.1_BolHDE	A01_001180212	C01_001435708
A01p002700.1_BraZAA	C01p002960.1_BolHDE	A01_001190975	C01_001444313
A01p002710.1_BraZAA	C01p002970.1_BolHDE	A01_001198269	C01_001452138
A01p002720.1_BraZAA	C01p002980.1_BolHDE	A01_001202622	C01_001456689
A01p002730.1_BraZAA	C01p002990.1_BolHDE	A01_001205324	C01_001459423
A01p002740.1_BraZAA	C01p003010.1_BolHDE	A01_001222789	C01_001474228
A01p002750.1_BraZAA	C07p079510.1_BolHDE	A01_001229849	C07_057579147
A01p002760.1_BraZAA	C07p079500.1_BolHDE	A01_001234839	C07_057574505
A01p002770.1_BraZAA	C01p003130.1_BolHDE	A01_001240476	C01_001526515
A01p002780.1_BraZAA	C01p003140.1_BolHDE	A01_001242996	C01_001529313
A01p002790.1_BraZAA	C01p003150.1_BolHDE	A01_001250225	C01_001535425
A01p002800.1_BraZAA	C01p003170.1_BolHDE	A01_001256506	C01_001541980
A01p002810.1_BraZAA	C01p003180.1_BolHDE	A01_001258410	C01_001544177
A01p002820.1_BraZAA	C01p003200.1_BolHDE	A01_001262497	C01_001551023
A01p002830.1_BraZAA	C01p003210.1_BolHDE	A01_001279455	C01_001567890
A01p002840.1_BraZAA	C01p003220.1_BolHDE	A01_001280865	C01_001569361
A01p002850.1_BraZAA	C01p003230.1_BolHDE	A01_001285387	C01_001576580
A01p002860.1_BraZAA	C01p003240.1_BolHDE	A01_001288573	C01_001579741
A01p002870.1_BraZAA	C01p003250.1_BolHDE	A01_001291447	C01_001586152
A01p002880.1_BraZAA	C01p003260.1_BolHDE	A01_001293668	C01_001588535
A01p002890.1_BraZAA	C01p003280.1_BolHDE	A01_001295546	C01_001593479
A01p002900.1_BraZAA	C01p003290.1_BolHDE	A01_001296273	C01_001594305
A01p002910.1_BraZAA	C01p003300.1_BolHDE	A01_001298626	C01_001598305
A01p002920.1_BraZAA	C01p003310.1_BolHDE	A01_001300568	C01_001600182
A01p002940.1_BraZAA	C01p003320.1_BolHDE	A01_001314458	C01_001607938
A01p002950.1_BraZAA	C01p003390.1_BolHDE	A01_001325690	C01_001649251
A01p002960.1_BraZAA	C01p003400.1_BolHDE	A01_001332286	C01_001654365
A01p002970.1_BraZAA	C01p003410.1_BolHDE	A01_001336442	C01_001658696
A01p002980.1_BraZAA	C01p003430.1_BolHDE	A01_001340404	C01_001664922
A01p002990.1_BraZAA	C01p003440.1_BolHDE	A01_001342237	C01_001666787
A01p003000.1_BraZAA	C01p003450.1_BolHDE	A01_001346544	C01_001671095
A01p003010.1_BraZAA	C01p003460.1_BolHDE	A01_001351088	C01_001686494
A01p003030.1_BraZAA	C01p003490.1_BolHDE	A01_001358835	C01_001696467
A01p003040.1_BraZAA	C01p003500.1_BolHDE	A01_001362251	C01_001698733
A01p003050.1_BraZAA	C01p003530.1_BolBOP	A01_001364940	C01_001712683
A01p003060.1_BraZAA	C01p003540.1_BolHDE	A01_001376413	C01_001716515
A01p003070.1_BraZAA	C01p003550.1_BolHDE	A01_001380538	C01_001719271
A01p003080.1_BraZAA	C01p003570.1_BolHDE	A01_001383905	C01_001724982
A01p003090.1_BraZAA	C01p003580.1_BolHDE	A01_001385127	C01_001726209
A01p003100.1_BraZAA	C01p003590.1_BolHDE	A01_001388427	C01_001728880
A01p003110.1_BraZAA	C01p003600.1_BolHDE	A01_001390807	C01_001730735
A01p003120.1_BraZAA	C01p003630.1_BolHDE	A01_001394151	C01_001739140
A01p003130.1_BraZAA	C01p003620.1_BolHDE	A01_001396697	C01_001737494
A01p003140.1_BraZAA	C01p003640.1_BolHDE	A01_001401028	C01_001742558
A01p003150.1_BraZAA	C01p003650.1_BolHDE	A01_001407049	C01_001764030
A01p003160.1_BraZAA	C01p003660.1_BolHDE	A01_001408504	C01_001765465
A01p003170.1_BraZAA	C01p003670.1_BolHDE	A01_001412621	C01_001769388
A01p003180.1_BraZAA	C01p003680.1_BolHDE	A01_001415513	C01_001773401
A01p003190.1_BraZAA	C01p003690.1_BolHDE	A01_001417147	C01_001775047
A01p003200.1_BraZAA	C01p003700.1_BolHDE	A01_001419526	C01_001776402
A01p003210.1_BraZAA	C01p003710.1_BolHDE	A01_001423454	C01_001781864
A01p003220.1_BraZAA	C01p003720.1_BolHDE	A01_001424993	C01_001783658
A01p003230.1_BraZAA	C01p003730.1_BolHDE	A01_001426953	C01_001786208
A01p003240.1_BraROA	C02p027490.1_BolHDE	A01_001429539	C02_016879258
A01p003250.1_BraZAA	C01p003740.1_BolHDE	A01_001430802	C01_001791150
A01p003260.1_BraZAA	C01p003750.1_BolHDE	A01_001434558	C01_001794827
A01p003280.1_BraZAA	C01p003760.1_BolHDE	A01_001439838	C01_001801557
A01p003290.1_BraZAA	C01p003770.1_BolHDE	A01_001444575	C01_001806170
A01p003300.1_BraZAA	C01p003780.1_BolHDE	A01_001450628	C01_001811118
A01p003310.1_BraZAA	C01p003790.1_BolHDE	A01_001452855	C01_001813346
A01p003330.1_BraZAA	C01p003820.1_BolHDE	A01_001458339	C01_001818668
A01p003340.1_BraZAA	C01p003830.1_BolHDE	A01_001460943	C01_001821330
A01p003350.1_BraZAA	C01p003840.1_BolHDE	A01_001464520	C01_001825411
A01p003360.1_BraZAA	C01p003850.1_BolHDE	A01_001468614	C01_001834809
A01p003370.1_BraZAA	C01p003860.1_BolHDE	A01_001476841	C01_001845468
A01p003380.1_BraZAA	C01p003870.1_BolHDE	A01_001478298	C01_001848816
A01p003390.1_BraZAA	C01p003880.1_BolHDE	A01_001480797	C01_001851282
A01p003400.1_BraZAA	C01p003900.1_BolHDE	A01_001482476	C01_001853744
A01p003410.1_BraZAA	C01p003910.1_BolHDE	A01_001486150	C01_001856337
A01p003420.1_BraZAA	C01p003920.1_BolHDE	A01_001488120	C01_001859258
A01p003440.1_BraZAA	C01p003940.1_BolHDE	A01_001494751	C01_001866685
A01p003450.1_BraZAA	C01p003950.1_BolHDE	A01_001498370	C01_001870364
A01p003460.1_BraZAA	C01p003960.1_BolHDE	A01_001506253	C01_001876220
A01p003470.1_BraZAA	C01p003970.1_BolHDE	A01_001511801	C01_001878881
A01p003480.1_BraZAA	C01p003980.1_BolHDE	A01_001519907	C01_001887033
A01p003490.1_BraZAA	C01p003990.1_BolHDE	A01_001526646	C01_001893539
A01p003500.1_BraZAA	C01p004000.1_BolHDE	A01_001529090	C01_001896719
A01p003510.1_BraZAA	C01p004010.1_BolHDE	A01_001540560	C01_001915215
A01p003520.1_BraZAA	C01p004020.1_BolHDE	A01_001545613	C01_001920275
A01p003540.1_BnaNYA	C01p004030.1_BolBOA	A01_001550483	C01_001923460
A01p003570.1_BraZAA	C01p004040.1_BolHDE	A01_001556260	C01_001924256
A01p003600.1_BraZAA	C01p004050.1_BolHDE	A01_001564658	C01_001925150
A01p003610.1_BraZAA	C01p004060.1_BolHDE	A01_001566483	C01_001926899
A01p003630.1_BraZAA	C01p004070.1_BolHDE	A01_001573844	C01_001935358
A01p003640.1_BraZAA	C01p004080.1_BolHDE	A01_001577614	C01_001938036
A01p003650.1_BraZAA	C01p004090.1_BolHDE	A01_001580338	C01_001940854
A01p003660.1_BraZAA	C01p004110.1_BolHDE	A01_001582957	C01_001944584
A01p003680.1_BraZAA	C01p004120.1_BolHDE	A01_001589238	C01_001957306
A01p003710.1_BraZAA	C01p004130.1_BolHDE	A01_001594102	C01_001960456
A01p003740.1_BraZAA	C01p004150.1_BolHDE	A01_001608474	C01_001974222
A01p003760.1_BraZAA	C01p004170.1_BolHDE	A01_001627870	C01_002002222
A01p003770.1_BraZAA	C01p004180.1_BolHDE	A01_001631369	C01_002006091
A01p003780.1_BraZAA	C01p004190.1_BolHDE	A01_001640938	C01_002014196
A01p003790.1_BraZAA	C07p009960.1_BolHDE	A01_001645060	C07_010089083
A01p003800.1_BraZAA	C01p004210.1_BolHDE	A01_001647479	C01_002030216
A01p003810.1_BraZAA	C01p004220.1_BolHDE	A01_001657120	C01_002037571
A01p003820.1_BraZAA	C01p004230.1_BolHDE	A01_001660224	C01_002041724
A01p003830.1_BraZAA	C01p004240.1_BolHDE	A01_001664192	C01_002051546
A01p003850.1_BraZAA	C01p004250.1_BolHDE	A01_001673312	C01_002060693
A01p003860.1_BraZAA	C01p004260.1_BolHDE	A01_001676417	C01_002063890
A01p003870.1_BraZAA	C01p004280.1_BolHDE	A01_001680143	C01_002069046
A01p003880.1_BraZAA	C01p004290.1_BolHDE	A01_001683538	C01_002073018
A01p003890.1_BraZAA	C01p004300.1_BolHDE	A01_001689998	C01_002079379
A01p003900.1_BraZAA	C01p004310.1_BolHDE	A01_001693472	C01_002083383
A01p003920.1_BraZAA	C01p004320.1_BolHDE	A01_001697139	C01_002087437
A01p003930.1_BraZAA	C01p004330.1_BolHDE	A01_001699333	C01_002090949
A01p003940.1_BraZAA	C01p004340.1_BolHDE	A01_001701446	C01_002093279
A01p003950.1_BraZAA	C01p004350.1_BolHDE	A01_001707624	C01_002099527
A01p003960.1_BraZAA	C01p004360.1_BolHDE	A01_001710131	C01_002101831
A01p003970.1_BraZAA	C01p004370.1_BolHDE	A01_001712416	C01_002104018
A01p003980.1_BraZAA	C01p004380.1_BcaBCA	A01_001715080	C01_002118071
A01p003990.1_BraZAA	C01p004390.1_BolHDE	A01_001716134	C01_002120482
A01p004010.1_BraROA	C08p039310.1_BolHDE	A01_001733030	C08_031114450
A01p004020.1_BraZAA	C01p004410.1_BolHDE	A01_001736909	C01_002157959
A01p004030.1_BraZAA	C01p004420.1_BolHDE	A01_001744305	C01_002165125
A01p004040.1_BraZAA	C01p004430.1_BolHDE	A01_001745989	C01_002167178
A01p004070.1_BraZAA	C01p004470.1_BolHDE	A01_001754193	C01_002190049
A01p004090.1_BraZAA	C01p004480.1_BolHDE	A01_001763938	C01_002202351
A01p004100.1_BraZAA	C01p004490.1_BolHDE	A01_001766206	C01_002204399
A01p004120.1_BraZAA	C01p004500.1_BolHDE	A01_001771735	C01_002210785
A01p004130.1_BraZAA	C01p004510.1_BolHDE	A01_001773529	C01_002212580
A01p004150.1_BraZAA	C01p004520.1_BolHDE	A01_001780556	C01_002215780
A01p004160.1_BraZAA	C01p004530.1_BolHDE	A01_001784942	C01_002223770
A01p004170.1_BraZAA	C01p004540.1_BolHDE	A01_001786611	C01_002225444
A01p004180.1_BraZAA	C01p004550.1_BolHDE	A01_001789799	C01_002228487
A01p004190.1_BraZAA	C01p009880.1_BolHDE	A01_001792997	C01_004952128
A01p004200.1_BraZAA	C01p004560.1_BolHDE	A01_001797331	C01_002237086
A01p004210.1_BraZAA	C01p004570.1_BolHDE	A01_001801121	C01_002252818
A01p004220.1_BraZAA	C01p004580.1_BolHDE	A01_001805995	C01_002261173
A01p004230.1_BraZAA	C01p004590.1_BolHDE	A01_001811187	C01_002266782
A01p004240.1_BraZAA	C01p004600.1_BolHDE	A01_001815058	C01_002271788
A01p004250.1_BraZAA	C01p004630.1_BolHDE	A01_001817845	C01_002277463
A01p004260.1_BnaBNP	C08p023320.1_BnaBNP	A01_001826047	C08_021898297
A01p004270.1_BraZAA	C01p004640.1_BolHDE	A01_001831448	C01_002283246
A01p004280.1_BraZAA	C01p004650.1_BolHDE	A01_001834712	C01_002286653
A01p004290.1_BraZAA	C01p004660.1_BolHDE	A01_001838846	C01_002291478
A01p004300.1_BraZAA	C01p004670.1_BolHDE	A01_001842807	C01_002299129
A01p004310.1_BraZAA	C01p004680.1_BolHDE	A01_001845557	C01_002301892
A01p004330.1_BraZAA	C01p004690.1_BolHDE	A01_001854793	C01_002307233
A01p004350.1_BraCHC	C01p004700.1_BolHDE	A01_001865548	C01_002320543
A01p004360.1_BraZAA	C01p004730.1_BolHDE	A01_001866945	C01_002331471
A01p004390.1_BraZAA	C01p004770.1_BolHDE	A01_001881157	C01_002350824
A01p004400.1_BraZAA	C01p004780.1_BolHDE	A01_001884130	C01_002354238
A01p004410.1_BraZAA	C01p004790.1_BolHDE	A01_001887948	C01_002358416
A01p004420.1_BraZAA	C01p004810.1_BolHDE	A01_001890736	C01_002362168
A01p004430.1_BraZAA	C01p004820.1_BolHDE	A01_001893813	C01_002369139
A01p004440.1_BraZAA	C01p004830.1_BolHDE	A01_001895296	C01_002370638
A01p004450.1_BraZAA	C01p004840.1_BolHDE	A01_001900595	C01_002376067
A01p004460.1_BraZAA	C01p004850.1_BolHDE	A01_001901878	C01_002377432
A01p004470.1_BraZAA	C01p004860.1_BolHDE	A01_001906293	C01_002381666
A01p004480.1_BraZAA	C01p004870.1_BolHDE	A01_001908038	C01_002383536
A01p004490.1_BraZAA	C01p004880.1_BolHDE	A01_001910927	C01_002386408
A01p004500.1_BraZAA	C01p004890.1_BolBOP	A01_001913416	C01_002388671
A01p004510.1_BraZAA	C01p004900.1_BolHDE	A01_001915089	C01_002389871
A01p004520.1_BraZAA	C01p004910.1_BolHDE	A01_001921586	C01_002397533
A01p004530.1_BraZAA	C01p004920.1_BolHDE	A01_001926383	C01_002404233
A01p004540.1_BraZAA	C01p004930.1_BolHDE	A01_001935202	C01_002408913
A01p004550.1_BraZAA	C01p004940.1_BolHDE	A01_001938443	C01_002412659
A01p004560.1_BraZAA	C01p004950.1_BolHDE	A01_001943665	C01_002417866
A01p004570.1_BraZAA	C01p004960.1_BolHDE	A01_001946846	C01_002422003
A01p004580.1_BraZAA	C01p004970.1_BolHDE	A01_001950312	C01_002428621
A01p004590.1_BraZAA	C01p004980.1_BolHDE	A01_001953669	C01_002432846
A01p004600.1_BraZAA	C01p004990.1_BolHDE	A01_001955003	C01_002434184
A01p004610.1_BraZAA	C01p005000.1_BolHDE	A01_001960309	C01_002439061
A01p004620.1_BraZAA	C01p005030.1_BolHDE	A01_001970989	C01_002463137
A01p004630.1_BraZAA	C01p005040.1_BolHDE	A01_001973245	C01_002465378
A01p004640.1_BraZAA	C01p005050.1_BolHDE	A01_001978964	C01_002471006
A01p004650.1_BraZAA	C01p005060.1_BolHDE	A01_001981392	C01_002475300
A01p004660.1_BraZAA	C01p005070.1_BolHDE	A01_001985114	C01_002479376
A01p004670.1_BraZAA	C01p005080.1_BolHDE	A01_001987158	C01_002481354
A01p004690.1_BraZAA	C01p005100.1_BolHDE	A01_001994336	C01_002493293
A01p004700.1_BraZAA	C01p005110.1_BolHDE	A01_001999215	C01_002498429
A01p004710.1_BraZAA	C01p005120.1_BolHDE	A01_002010343	C01_002505812
A01p004720.1_BraZAA	C01p005140.1_BolHDE	A01_002012769	C01_002512584
A01p004730.1_BraZAA	C01p005150.1_BolHDE	A01_002019357	C01_002518641
A01p004740.1_BraZAA	C01p005160.1_BolHDE	A01_002021815	C01_002521048
A01p004750.1_BraZAA	C01p005170.1_BolHDE	A01_002028112	C01_002528811
A01p004760.1_BraZAA	C01p005180.1_BolHDE	A01_002033305	C01_002534604
A01p004770.1_BraZAA	C01p005190.1_BolHDE	A01_002037036	C01_002538304
A01p004780.1_BraZAA	C01p005200.1_BolHDE	A01_002040179	C01_002541395
A01p004790.1_BraZAA	C01p005210.1_BolHDE	A01_002042152	C01_002543176
A01p004810.1_BraZAA	C01p005220.1_BolHDE	A01_002050944	C01_002553034
A01p004820.1_BraZAA	C01p005240.1_BolHDE	A01_002055448	C01_002575229
A01p004830.1_BraZAA	C01p005250.1_BolHDE	A01_002059642	C01_002579348
A01p004840.1_BraZAA	C01p005260.1_BolHDE	A01_002063417	C01_002595524
A01p004850.1_BraZAA	C01p005270.1_BolHDE	A01_002070307	C01_002603139
A01p004860.1_BraZAA	C01p005300.1_BolHDE	A01_002075607	C01_002615869
A01p004870.1_BraZAA	C01p005310.1_BolHDE	A01_002078642	C01_002618967
A01p004880.1_BraZAA	C01p005320.1_BolHDE	A01_002084116	C01_002623158
A01p004890.1_BraZAA	C01p005330.1_BolHDE	A01_002087012	C01_002626566
A01p004900.1_BraZAA	C01p005340.1_BolHDE	A01_002089492	C01_002634721
A01p004910.1_BraZAA	C01p005360.1_BolHDE	A01_002093788	C01_002639443
A01p004920.1_BraZAA	C01p005370.1_BolHDE	A01_002096709	C01_002642393
A01p004940.1_BraZAA	C01p005400.1_BolHDE	A01_002101438	C01_002647712
A01p004950.1_BraZAA	C01p005410.1_BolHDE	A01_002102641	C01_002649221
A01p004960.1_BraZAA	C01p005420.1_BolHDE	A01_002104081	C01_002650647
A01p004970.1_BraZAA	C01p005430.1_BolHDE	A01_002110176	C01_002656223
A01p004980.1_BraZAA	C01p005440.1_BolHDE	A01_002111424	C01_002657340
A01p004990.1_BraZAA	C01p005450.1_BolHDE	A01_002112904	C01_002658913
A01p005010.1_BraCHC	C01p005470.1_BolBOP	A01_002118972	C01_002675420
A01p005020.1_BraZAA	C01p005480.1_BolHDE	A01_002119727	C01_002675683
A01p005030.1_BraZAA	C01p005490.1_BolHDE	A01_002125473	C01_002683507
A01p005040.1_BraZAA	C01p005500.1_BolHDE	A01_002129551	C01_002687697
A01p005050.1_BraZAA	C01p005510.1_BolHDE	A01_002135256	C01_002693445
A01p005060.1_BraZAA	C01p005520.1_BolHDE	A01_002140088	C01_002697722
A01p005070.1_BraZAA	C01p005530.1_BolHDE	A01_002144486	C01_002701989
A01p005080.1_BraZAA	C01p005540.1_BolHDE	A01_002146162	C01_002703662
A01p005100.1_BraZAA	C01p005550.1_BolHDE	A01_002151449	C01_002707085
A01p005110.1_BraZAA	C01p005570.1_BolHDE	A01_002159309	C01_002717995
A01p005120.1_BraZAA	C01p005580.1_BolHDE	A01_002160143	C01_002719094
A01p005130.1_BraZAA	C01p005590.1_BolHDE	A01_002163633	C01_002723844
A01p005140.1_BraZAA	C01p005600.1_BolHDE	A01_002166435	C01_002729421
A01p005150.1_BraZAA	C01p005610.1_BolHDE	A01_002171756	C01_002733883
A01p005160.1_BraZAA	C01p005620.1_BolHDE	A01_002175381	C01_002737453
A01p005170.1_BraZAA	C01p005630.1_BolHDE	A01_002189028	C01_002740968
A01p005180.1_BraZAA	C01p005640.1_BolHDE	A01_002192310	C01_002746047
A01p005190.1_BraZAA	C01p005650.1_BolHDE	A01_002195015	C01_002748726
A01p005200.1_BraZAA	C01p005670.1_BolHDE	A01_002200819	C01_002754567
A01p005210.1_BraZAA	C01p005680.1_BolHDE	A01_002204430	C01_002758869
A01p005230.1_BraZAA	C01p005760.1_BolHDE	A01_002217491	C01_002784505
A01p005240.1_BraZAA	C01p005770.1_BolHDE	A01_002223412	C01_002790587
A01p005250.1_BraZAA	C01p005780.1_BolHDE	A01_002230394	C01_002797639
A01p005260.1_BraZAA	C01p005790.1_BolHDE	A01_002235819	C01_002804864
A01p005270.1_BraZAA	C01p005800.1_BolHDE	A01_002245704	C01_002812743
A01p005280.1_BraZAA	C01p005810.1_BolHDE	A01_002257504	C01_002830158
A01p005290.1_BraZAA	C01p005820.1_BolHDE	A01_002259770	C01_002832489
A01p005300.1_BraZAA	C01p005830.1_BolHDE	A01_002262850	C01_002835581
A01p005310.1_BraZAA	C01p005840.1_BolHDE	A01_002268360	C01_002841686
A01p005330.1_BraZAA	C01p005860.1_BolHDE	A01_002275931	C01_002849387
A01p005340.1_BraZAA	C01p005880.1_BolHDE	A01_002277241	C01_002855711
A01p005350.1_BraZAA	C01p005900.1_BolHDE	A01_002280289	C01_002863720
A01p005360.1_BraZAA	C01p005910.1_BolHDE	A01_002281121	C01_002864558
A01p005370.1_BraZAA	C01p005920.1_BolHDE	A01_002285840	C01_002867637
A01p005380.1_BraZAA	C01p005930.1_BolHDE	A01_002288614	C01_002870455
A01p005390.1_BraZAA	C01p005950.1_BolHDE	A01_002293375	C01_002876836
A01p005400.1_BraZAA	C01p005960.1_BolHDE	A01_002295988	C01_002879650
A01p005410.1_BraZAA	C01p005970.1_BolHDE	A01_002297230	C01_002880853
A01p005420.1_BraZAA	C01p005980.1_BolHDE	A01_002303602	C01_002885846
A01p005430.1_BraZAA	C01p005990.1_BolHDE	A01_002310135	C01_002892368
A01p005440.1_BraZAA	C01p006000.1_BolHDE	A01_002313964	C01_002896351
A01p005450.1_BraZAA	C01p006010.1_BolHDE	A01_002320325	C01_002902026
A01p005460.1_BraZAA	C01p006020.1_BolHDE	A01_002324082	C01_002905812
A01p005470.1_BraZAA	C01p006030.1_BolHDE	A01_002327471	C01_002909223
A01p005480.1_BraZAA	C01p006040.1_BolHDE	A01_002331708	C01_002921228
A01p005490.1_BraZAA	C01p006050.1_BolHDE	A01_002336653	C01_002927392
A01p005500.1_BraZAA	C01p006080.1_BolHDE	A01_002342167	C01_002941845
A01p005510.1_BraZAA	C01p006490.1_BolHDE	A01_002344235	C01_003175096
A01p005520.1_BraZAA	C01p006130.1_BolHDE	A01_002347269	C01_002962452
A01p005550.1_BraZAA	C01p006160.1_BolHDE	A01_002360498	C01_002986248
A01p005560.1_BraZAA	C01p006170.1_BolHDE	A01_002363196	C01_002988960
A01p005570.1_BraZAA	C01p006180.1_BolHDE	A01_002366512	C01_002993891
A01p005580.1_BraZAA	C01p006190.1_BolHDE	A01_002374197	C01_003001682
A01p005590.1_BraZAA	C01p006200.1_BolHDE	A01_002378411	C01_003005799
A01p005600.1_BraZAA	C01p006330.1_BolHDE	A01_002382812	C01_003089788
A01p005610.1_BraZAA	C01p006540.1_BolHDE	A01_002391194	C01_003203845
A01p005620.1_BraZAA	C01p006550.1_BolHDE	A01_002398179	C01_003209955
A01p005630.1_BraZAA	C01p006560.1_BolHDE	A01_002402368	C01_003216508
A01p005640.1_BraZAA	C01p006590.1_BolHDE	A01_002403943	C01_003224291
A01p005650.1_BraZAA	C01p006600.1_BolHDE	A01_002411424	C01_003234457
A01p005660.1_BraZAA	C01p006610.1_BolHDE	A01_002415044	C01_003237982
A01p005670.1_BraZAA	C01p006620.1_BolHDE	A01_002417849	C01_003241646
A01p005680.1_BraZAA	C01p006630.1_BolHDE	A01_002427704	C01_003251491
A01p005690.1_BraZAA	C01p006700.1_BolHDE	A01_002441252	C01_003299760
A01p005700.1_BraZAA	C01p006710.1_BolHDE	A01_002447623	C01_003306057
A01p005750.1_BraZAA	C01p006760.1_BolHDE	A01_002465777	C01_003319845
A01p005760.1_BraCHC	C01p006770.1_BcaBCA	A01_002470750	C01_003324172
A01p005780.1_BraZAA	C01p006790.1_BolHDE	A01_002478188	C01_003333036
A01p005790.1_BraZAA	C01p006800.1_BolHDE	A01_002483923	C01_003338837
A01p005820.1_BraZAA	C04p051960.1_BolHDE	A01_002489989	C04_041500935
A01p005840.1_BraZAA	C01p006840.1_BolHDE	A01_002493252	C01_003378406
A01p005850.1_BraZAA	C01p006850.1_BolHDE	A01_002494258	C01_003379409
A01p005870.1_BraZAA	C01p006880.1_BolHDE	A01_002515415	C01_003396777
A01p005880.1_BraZAA	C01p006890.1_BolHDE	A01_002518086	C01_003399443
A01p005890.1_BraZAA	C01p006910.1_BolHDE	A01_002521802	C01_003403812
A01p005900.1_BraZAA	C01p006920.1_BolHDE	A01_002525684	C01_003412606
A01p005920.1_BraZAA	C01p006930.1_BolHDE	A01_002531272	C01_003418346
A01p005930.1_BraZAA	C01p006940.1_BolHDE	A01_002535911	C01_003422968
A01p005940.1_BraZAA	C01p006950.1_BolHDE	A01_002544585	C01_003431585
A01p005950.1_BraZAA	C01p006960.1_BolHDE	A01_002548771	C01_003435655
A01p005990.1_BraZAA	C01p006970.1_BolHDE	A01_002582303	C01_003445119
A01p006000.1_BraZAA	C01p006980.1_BolHDE	A01_002584509	C01_003447181
A01p006010.1_BraZAA	C01p006990.1_BolHDE	A01_002586417	C01_003449165
A01p006020.1_BraZAA	C01p007000.1_BolHDE	A01_002589113	C01_003451923
A01p006030.1_BraZAA	C01p007010.1_BolHDE	A01_002596415	C01_003454468
A01p006050.1_BraZAA	C01p007030.1_BolHDE	A01_002599521	C01_003458356
A01p006060.1_BraZAA	C01p007040.1_BolHDE	A01_002602017	C01_003463612
A01p006070.1_BraZAA	C01p007060.1_BolHDE	A01_002619908	C01_003484031
A01p006080.1_BraCHC	C01p007100.1_BolHDE	A01_002628153	C01_003499496
A01p006090.1_BraZAA	C01p007110.1_BolHDE	A01_002629421	C01_003501695
A01p006100.1_BraZAA	C01p007120.1_BolHDE	A01_002631600	C01_003504339
A01p006110.1_BraZAA	C01p007130.1_BolHDE	A01_002638459	C01_003511124
A01p006120.1_BraZAA	C01p007140.1_BolHDE	A01_002643431	C01_003516161
A01p006130.1_BraZAA	C01p007150.1_BolHDE	A01_002649956	C01_003522561
A01p006140.1_BraZAA	C01p007170.1_BolHDE	A01_002652792	C01_003528469
A01p006150.1_BraZAA	C01p007180.1_BolHDE	A01_002661233	C01_003534123
A01p006160.1_BraZAA	C01p007190.1_BolHDE	A01_002664155	C01_003537079
A01p006170.1_BraZAA	C01p007200.1_BolBOP	A01_002669308	C01_003542742
A01p006180.1_BraZAA	C01p007250.1_BolHDE	A01_002674696	C01_003552176
A01p006200.1_BraZAA	C01p007260.1_BolHDE	A01_002679440	C01_003555369
A01p006210.1_BraZAA	C01p009220.1_BolHDE	A01_002681673	C01_004508726
A01p006220.1_BraZAA	C01p007270.1_BolHDE	A01_002683432	C01_003558666
A01p006230.1_BraZAA	C01p007280.1_BolHDE	A01_002687907	C01_003561943
A01p006240.1_BraZAA	C01p007290.1_BolHDE	A01_002691594	C01_003566606
A01p006250.1_BraZAA	C01p007300.1_BolHDE	A01_002693888	C01_003568862
A01p006260.1_BraZAA	C01p007330.1_BolHDE	A01_002701165	C01_003576593
A01p006270.1_BraZAA	C01p007340.1_BolHDE	A01_002712223	C01_003587368
A01p006290.1_BraZAA	C01p007350.1_BolHDE	A01_002722544	C01_003601269
A01p006300.1_BraZAA	C01p007360.1_BolHDE	A01_002725472	C01_003603487
A01p006310.1_BraZAA	C01p007370.1_BolHDE	A01_002729467	C01_003607693
A01p006320.1_BraROA	C01p007380.1_BolHDE	A01_002739366	C01_003613943
A01p006340.1_BraZAA	C01p007400.1_BolHDE	A01_002741143	C01_003619441
A01p006350.1_BraZAA	C01p007410.1_BolHDE	A01_002742491	C01_003620768
A01p006360.1_BraZAA	C01p007420.1_BolHDE	A01_002745035	C01_003623361
A01p006370.1_BraZAA	C01p007430.1_BolHDE	A01_002746098	C01_003624327
A01p006380.1_BraZAA	C07p044100.1_BnaBNP	A01_002750257	C07_037978966
A01p006410.1_BraZAA	C01p007460.1_BolHDE	A01_002762341	C01_003635078
A01p006430.1_BraZAA	C01p007490.1_BolHDE	A01_002768143	C01_003640724
A01p006440.1_BraZAA	C01p007520.1_BolHDE	A01_002774451	C01_003646044
A01p006460.1_BraZAA	C01p008110.1_BolHDE	A01_002785476	C01_003994973
A01p006470.1_BraZAA	C01p007560.1_BolHDE	A01_002787043	C01_003660792
A01p006480.1_BraZAA	C01p007570.1_BolHDE	A01_002790307	C01_003670696
A01p006490.1_BraZAA	C01p007580.1_BolHDE	A01_002793032	C01_003673433
A01p006500.1_BraZAA	C01p007590.1_BolHDE	A01_002798338	C01_003679045
A01p006510.1_BraZAA	C01p007600.1_BolHDE	A01_002801444	C01_003681681
A01p006520.1_BraZAA	C01p007610.1_BolHDE	A01_002805649	C01_003687287
A01p006540.1_BraZAA	C01p007630.1_BolHDE	A01_002816281	C01_003700549
A01p006550.1_BraZAA	C01p007640.1_BolHDE	A01_002819107	C01_003707133
A01p006560.1_BraZAA	C01p007680.1_BolHDE	A01_002826404	C01_003727857
A01p006570.1_BraZAA	C01p007690.1_BolHDE	A01_002838326	C01_003740489
A01p006590.1_BraZAA	C01p007700.1_BolHDE	A01_002858212	C01_003766958
A01p006600.1_BraZAA	C01p007710.1_BolHDE	A01_002863446	C01_003772473
A01p006620.1_BraZAA	C01p007730.1_BolHDE	A01_002882621	C01_003784529
A01p006630.1_BraZAA	C01p007740.1_BolHDE	A01_002883780	C01_003787268
A01p006640.1_BraZAA	C01p007750.1_BolHDE	A01_002887773	C01_003791266
A01p006650.1_BraZAA	C01p007760.1_BolHDE	A01_002889074	C01_003792637
A01p006660.1_BraZAA	C01p007780.1_BolHDE	A01_002896291	C01_003818147
A01p006680.1_BraZAA	C01p007810.1_BolHDE	A01_002902497	C01_003830970
A01p006690.1_BraZAA	C01p007830.1_BolHDE	A01_002908300	C01_003842883
A01p006700.1_BraZAA	C01p007840.1_BolHDE	A01_002910445	C01_003846909
A01p006720.1_BraZAA	C01p007850.1_BolHDE	A01_002914987	C01_003854654
A01p006730.1_BraZAA	C01p007860.1_BolHDE	A01_002917385	C01_003857076
A01p006740.1_BraZAA	C01p007870.1_BolHDE	A01_002920804	C01_003860341
A01p006760.1_BraZAA	C01p007880.1_BolHDE	A01_002927429	C01_003872556
A01p006770.1_BraZAA	C01p007890.1_BolHDE	A01_002929202	C01_003875029
A01p006800.1_BraZAA	C01p007920.1_BolBOP	A01_002935504	C01_003887237
A01p006810.1_BraROA	C01p007930.1_BolHDE	A01_002940200	C01_003890285
A01p006820.1_BraZAA	C01p007940.1_BolHDE	A01_002940679	C01_003895458
A01p006850.1_BraZAA	C01p007990.1_BolHDE	A01_002951749	C01_003925095
A01p006860.1_BraZAA	C01p008020.1_BolHDE	A01_002953382	C01_003937014
A01p006870.1_BraZAA	C01p008030.1_BolHDE	A01_002959189	C01_003939636
A01p006890.1_BraZAA	C03p069160.1_BolHDE	A01_002976155	C03_039969419
A01p006900.1_BraZAA	C01p008080.1_BolHDE	A01_002983624	C01_003983917
A01p006910.1_BraZAA	C01p008090.1_BolHDE	A01_002987937	C01_003988471
A01p006920.1_BraCHC	C01p007540.1_BolHDE	A01_002997147	C01_003652971
A01p006950.1_BraZAA	C01p008140.1_BolHDE	A01_003002010	C01_004002114
A01p006980.1_BraZAA	C01p008170.1_BolHDE	A01_003014972	C01_004011556
A01p006990.1_BraZAA	C01p008200.1_BolHDE	A01_003016696	C01_004026681
A01p007000.1_BraZAA	C01p008220.1_BolHDE	A01_003019211	C01_004028956
A01p007010.1_BraZAA	C01p008230.1_BolHDE	A01_003022763	C01_004032578
A01p007020.1_BraZAA	C01p008240.1_BolHDE	A01_003027178	C01_004037915
A01p007030.1_BraZAA	C01p008250.1_BolHDE	A01_003029299	C01_004041104
A01p007050.1_BraZAA	C01p008260.1_BolHDE	A01_003034429	C01_004043555
A01p007060.1_BraZAA	C01p008280.1_BolHDE	A01_003041114	C01_004057001
A01p007080.1_BraZAA	C01p008290.1_BolHDE	A01_003046616	C01_004069184
A01p007090.1_BraZAA	C01p008300.1_BolHDE	A01_003048457	C01_004071268
A01p007100.1_BraZAA	C01p008320.1_BolHDE	A01_003051994	C01_004074992
A01p007110.1_BraZAA	C01p008330.1_BolHDE	A01_003054086	C01_004076750
A01p007120.1_BraZAA	C01p008350.1_BolHDE	A01_003059191	C01_004086824
A01p007150.1_BraZAA	C08p036470.1_BolHDE	A01_003070543	C08_029392949
A01p007160.1_BraZAA	C01p008370.1_BolHDE	A01_003072975	C01_004095068
A01p007170.1_BraZAA	C01p008380.1_BolHDE	A01_003075512	C01_004097585
A01p007180.1_BraZAA	C01p008390.1_BolHDE	A01_003078137	C01_004101614
A01p007190.1_BraZAA	C01p008460.1_BolHDE	A01_003082325	C01_004115375
A01p007200.1_BraZAA	C01p008470.1_BolHDE	A01_003096266	C01_004120822
A01p007210.1_BraZAA	C01p008480.1_BolHDE	A01_003097899	C01_004122597
A01p007220.1_BraZAA	C01p008490.1_BolHDE	A01_003104946	C01_004129706
A01p007230.1_BraZAA	C01p008500.1_BolHDE	A01_003107658	C01_004132428
A01p007250.1_BraZAA	C01p008510.1_BolHDE	A01_003111114	C01_004136074
A01p007260.1_BraZAA	C01p008520.1_BolHDE	A01_003113924	C01_004139155
A01p007270.1_BraZAA	C01p008530.1_BolHDE	A01_003121130	C01_004144295
A01p007340.1_BraZAA	C01p008600.1_BolHDE	A01_003135364	C01_004180964
A01p007350.1_BraZAA	C01p008610.1_BolHDE	A01_003138428	C01_004193363
A01p007360.1_BraZAA	C01p008620.1_BolHDE	A01_003141736	C01_004196619
A01p007370.1_BraZAA	C01p008630.1_BolHDE	A01_003146197	C01_004200866
A01p007390.1_BraZAA	C01p008660.1_BolHDE	A01_003151026	C01_004205686
A01p007410.1_BraZAA	C01p008670.1_BolHDE	A01_003153163	C01_004207269
A01p007420.1_BnaBNP	C01p008680.1_BolHDE	A01_003155553	C01_004215296
A01p007430.1_BraZAA	C01p008690.1_BolHDE	A01_003156442	C01_004215890
A01p007440.1_BraZAA	C01p008700.1_BolHDE	A01_003160084	C01_004223098
A01p007460.1_BraZAA	C01p008750.1_BolHDE	A01_003181750	C01_004273627
A01p007480.1_BraZAA	C01p008780.1_BolHDE	A01_003200815	C01_004299394
A01p007490.1_BraZAA	C01p008790.1_BolHDE	A01_003203647	C01_004301154
A01p007500.1_BraZAA	C01p008800.1_BolHDE	A01_003205661	C01_004303149
A01p007510.1_BraZAA	C01p008810.1_BolHDE	A01_003208596	C01_004306021
A01p007530.1_BraZAA	C01p008820.1_BolHDE	A01_003212077	C01_004309879
A01p007540.1_BraZAA	C01p008830.1_BolHDE	A01_003214943	C01_004312771
A01p007550.1_BraZAA	C01p008840.1_BolHDE	A01_003219381	C01_004323487
A01p007570.1_BraZAA	C01p008860.1_BolHDE	A01_003223435	C01_004327547
A01p007580.1_BraZAA	C01p008870.1_BolHDE	A01_003224760	C01_004328909
A01p007590.1_BraZAA	C01p008880.1_BolHDE	A01_003228066	C01_004332215
A01p007610.1_BraZAA	C01p008890.1_BolHDE	A01_003236713	C01_004346805
A01p007620.1_BraZAA	C01p008900.1_BolHDE	A01_003256121	C01_004356979
A01p007630.1_BraZAA	C01p008910.1_BolHDE	A01_003260351	C01_004361485
A01p007640.1_BraZAA	C01p008920.1_BolHDE	A01_003268171	C01_004365125
A01p007650.1_BraZAA	C01p008930.1_BolHDE	A01_003273000	C01_004370552
A01p007720.1_BraZAA	C01p009920.1_BolHDE	A01_003304072	C01_004974831
A01p007740.1_BraZAA	C01p008960.1_BolHDE	A01_003311853	C01_004377377
A01p007750.1_BraZAA	C01p008970.1_BolHDE	A01_003315899	C01_004381171
A01p007760.1_BraZAA	C01p008990.1_BolHDE	A01_003319492	C01_004383957
A01p007770.1_BraZAA	C01p009000.1_BolHDE	A01_003321079	C01_004385221
A01p007780.1_BraZAA	C06p019680.1_BolHDE	A01_003333036	C06_015555371
A01p007790.1_BraZAA	C01p009020.1_BolHDE	A01_003334155	C01_004389335
A01p007800.1_BraZAA	C01p009030.1_BolHDE	A01_003334964	C01_004390165
A01p007810.1_BraZAA	C01p009070.1_BolHDE	A01_003341218	C01_004421658
A01p007820.1_BraZAA	C01p009090.1_BolHDE	A01_003343068	C01_004426861
A01p007840.1_BraZAA	C01p009100.1_BolHDE	A01_003350241	C01_004430377
A01p007850.1_BraZAA	C01p009110.1_BolHDE	A01_003354043	C01_004435226
A01p007860.1_BraZAA	C01p009150.1_BolHDE	A01_003357490	C01_004469489
A01p007870.1_BraZAA	C01p009300.1_BolHDE	A01_003364240	C01_004561955
A01p007880.1_BraZAA	C01p009320.1_BolHDE	A01_003367531	C01_004565723
A01p007890.1_BraZAA	C01p009330.1_BolHDE	A01_003370159	C01_004568001
A01p007910.1_BraZAA	C01p009340.1_BolHDE	A01_003375161	C01_004573060
A01p007920.1_BraZAA	C01p009350.1_BolHDE	A01_003376430	C01_004574136
A01p007930.1_BraZAA	C01p009360.1_BolHDE	A01_003384460	C01_004576838
A01p007950.1_BraZAA	C01p009370.1_BolHDE	A01_003387118	C01_004580313
A01p007960.1_BraZAA	C01p009390.1_BolHDE	A01_003392097	C01_004592631
A01p007970.1_BraZAA	C01p009400.1_BolHDE	A01_003393532	C01_004595185
A01p007980.1_BraZAA	C08p042880.1_BolHDE	A01_003398219	C08_033338338
A01p007990.1_BraZAA	C01p009420.1_BolHDE	A01_003402314	C01_004607699
A01p008000.1_BraZAA	C01p009430.1_BolHDE	A01_003405064	C01_004611051
A01p008010.1_BraZAA	C01p009450.1_BolHDE	A01_003416184	C01_004623630
A01p008020.1_BraZAA	C01p009480.1_BolHDE	A01_003419331	C01_004645723
A01p008030.1_BraZAA	C01p009490.1_BolHDE	A01_003421104	C01_004647457
A01p008040.1_BraZAA	C01p009530.1_BolHDE	A01_003428290	C01_004674801
A01p008050.1_BraZAA	C01p009560.1_BolHDE	A01_003444271	C01_004705860
A01p008060.1_BraZAA	C01p009580.1_BolHDE	A01_003447752	C01_004714334
A01p008070.1_BraZAA	C01p009590.1_BolHDE	A01_003450237	C01_004716889
A01p008080.1_BraZAA	C01p009600.1_BolHDE	A01_003452762	C01_004724823
A01p008090.1_BraZAA	C02p024560.1_BolHDE	A01_003459001	C02_014928802
A01p008110.1_BraZAA	C01p009650.1_BolHDE	A01_003464141	C01_004757566
A01p008130.1_BraZAA	C01p009660.1_BolHDE	A01_003474818	C01_004759366
A01p008140.1_BraZAA	C01p009670.1_BolHDE	A01_003479692	C01_004764522
A01p008150.1_BraZAA	C01p009690.1_BolHDE	A01_003483022	C01_004775474
A01p008160.1_BraZAA	C01p009700.1_BolHDE	A01_003485974	C01_004778427
A01p008170.1_BraZAA	C01p009720.1_BolHDE	A01_003490193	C01_004783953
A01p008180.1_BraZAA	C01p009740.1_BolHDE	A01_003504930	C01_004808873
A01p008190.1_BraZAA	C01p009750.1_BolHDE	A01_003524060	C01_004850772
A01p008200.1_BraZAA	C01p009760.1_BolHDE	A01_003529989	C01_004857722
A01p008210.1_BraZAA	C01p009770.1_BolHDE	A01_003538195	C01_004877553
A01p008220.1_BraZAA	C01p009780.1_BolHDE	A01_003543658	C01_004884348
A01p008230.1_BraZAA	C01p009800.1_BolHDE	A01_003546953	C01_004898803
A01p008260.1_BraZAA	C01p009830.1_BolHDE	A01_003561289	C01_004918602
A01p008270.1_BraZAA	C01p009860.1_BolHDE	A01_003569250	C01_004937097
A01p008280.1_BraZAA	C01p009870.1_BolHDE	A01_003574353	C01_004944336
A01p008290.1_BraZAA	C01p009890.1_BolHDE	A01_003585077	C01_004957927
A01p008310.1_BraZAA	C01p009930.1_BolHDE	A01_003595622	C01_004981272
A01p008320.1_BraZAA	C01p009940.1_BolHDE	A01_003602358	C01_004988259
A01p008330.1_BraZAA	C01p009980.1_BolHDE	A01_003611896	C01_005003736
A01p008340.1_BraZAA	C01p009990.1_BolHDE	A01_003614655	C01_005009704
A01p008350.1_BraZAA	C01p010000.1_BolHDE	A01_003616197	C01_005011256
A01p008370.1_BraZAA	C01p010010.1_BolHDE	A01_003625890	C01_005019421
A01p008390.1_BraZAA	C01p010020.1_BolHDE	A01_003632169	C01_005025978
A01p008400.1_BraZAA	C01p010030.1_BolHDE	A01_003633885	C01_005028633
A01p008410.1_BraZAA	C01p010040.1_BolHDE	A01_003637528	C01_005033299
A01p008420.1_BraZAA	C01p010050.1_BolHDE	A01_003642365	C01_005038588
A01p008430.1_BraZAA	C01p010060.1_BolHDE	A01_003644574	C01_005045065
A01p008450.1_BraZAA	C01p010070.1_BolHDE	A01_003656907	C01_005054353
A01p008460.1_BraZAA	C01p010100.1_BolHDE	A01_003660796	C01_005059657
A01p008470.1_BraZAA	C01p010150.1_BolHDE	A01_003674026	C01_005086021
A01p008480.1_BraZAA	C01p010160.1_BolHDE	A01_003698360	C01_005099013
A01p008490.1_BraCHC	C01p010280.1_BolHDE	A01_003704762	C01_005130537
A01p008500.1_BraZAA	C01p010200.1_BolHDE	A01_003705581	C01_005108831
A01p008510.1_BraZAA	C01p010240.1_BolHDE	A01_003709629	C01_005116168
A01p008520.1_BraZAA	C01p010250.1_BolHDE	A01_003711038	C01_005117288
A01p008580.1_BraZAA	C01p010300.1_BolHDE	A01_003744122	C01_005139094
A01p008590.1_BraZAA	C01p010310.1_BolHDE	A01_003752464	C01_005147585
A01p008600.1_BraZAA	C01p010320.1_BolHDE	A01_003753285	C01_005148418
A01p008610.1_BraZAA	C01p010330.1_BolHDE	A01_003756127	C01_005151240
A01p008620.1_BraZAA	C01p010340.1_BolHDE	A01_003757672	C01_005153966
A01p008630.1_BraZAA	C01p010350.1_BolHDE	A01_003759445	C01_005155740
A01p008640.1_BraZAA	C01p010360.1_BolHDE	A01_003760946	C01_005157108
A01p008650.1_BraZAA	C01p010370.1_BolHDE	A01_003762846	C01_005159221
A01p008660.1_BraZAA	C01p010380.1_BolHDE	A01_003766319	C01_005162555
A01p008670.1_BraZAA	C01p010390.1_BolHDE	A01_003768651	C01_005164879
A01p008680.1_BraZAA	C01p010400.1_BolHDE	A01_003782668	C01_005173230
A01p008690.1_BraZAA	C01p010440.1_BolHDE	A01_003787951	C01_005194961
A01p008700.1_BraZAA	C01p010470.1_BolHDE	A01_003794757	C01_005198729
A01p008710.1_BraZAA	C01p010480.1_BolHDE	A01_003804341	C01_005206993
A01p008720.1_BraCHC	C03p033750.1_BolHDE	A01_003817681	C03_017332507
A01p008740.1_BraZAA	C01p010540.1_BolHDE	A01_003822550	C01_005243272
A01p008750.1_BraZAA	C01p010550.1_BolHDE	A01_003824804	C01_005247967
A01p008760.1_BraZAA	C01p010630.1_BolHDE	A01_003828024	C01_005287966
A01p008770.1_BraZAA	C01p010620.1_BolHDE	A01_003832205	C01_005286819
A01p008780.1_BraZAA	C01p010610.1_BolHDE	A01_003833230	C01_005285788
A01p008800.1_BraZAA	C01p010650.1_BolHDE	A01_003842849	C01_005304840
A01p008810.1_BraZAA	C01p010690.1_BolHDE	A01_003851785	C01_005318867
A01p008830.1_BraZAA	C01p010750.1_BolHDE	A01_003855866	C01_005342120
A01p008850.1_BraZAA	C01p010760.1_BolHDE	A01_003859651	C01_005346184
A01p008860.1_BraZAA	C01p010770.1_BolHDE	A01_003862774	C01_005348047
A01p008870.1_BraZAA	C01p010780.1_BolHDE	A01_003865148	C01_005350426
A01p008880.1_BraZAA	C01p010790.1_BolHDE	A01_003870784	C01_005354956
A01p008900.1_BraZAA	C01p010810.1_BolBOP	A01_003872151	C01_005356710
A01p008910.1_BraZAA	C01p010820.1_BolHDE	A01_003873320	C01_005357860
A01p008920.1_BraZAA	C01p010830.1_BolHDE	A01_003874972	C01_005359475
A01p008940.1_BraZAA	C01p010850.1_BolHDE	A01_003882425	C01_005369210
A01p008950.1_BraZAA	C01p010860.1_BolHDE	A01_003886290	C01_005373164
A01p008960.1_BraZAA	C01p010870.1_BolHDE	A01_003887366	C01_005374256
A01p008970.1_BraCHC	C01p010880.1_BolHDE	A01_003889892	C01_005376274
A01p008980.1_BraZAA	C01p010890.1_BolHDE	A01_003892681	C01_005378684
A01p008990.1_BraZAA	C01p010900.1_BolHDE	A01_003894590	C01_005380439
A01p009000.1_BraZAA	C01p010910.1_BolHDE	A01_003895742	C01_005381792
A01p009020.1_BraZAA	C01p010960.1_BolHDE	A01_003916015	C01_005426046
A01p009030.1_BraZAA	C01p010970.1_BolHDE	A01_003921231	C01_005437053
A01p009040.1_BraZAA	C01p010980.1_BolHDE	A01_003923707	C01_005439484
A01p009050.1_BraZAA	C01p010990.1_BolHDE	A01_003926463	C01_005445849
A01p009060.1_BraZAA	C01p011000.1_BolHDE	A01_003928143	C01_005447776
A01p009070.1_BraZAA	C01p011010.1_BolHDE	A01_003930083	C01_005449370
A01p009080.1_BraZAA	C01p011030.1_BolHDE	A01_003938866	C01_005460624
A01p009120.1_BraZAA	C01p011060.1_BolHDE	A01_003962818	C01_005479709
A01p009130.1_BraZAA	C01p011070.1_BolHDE	A01_003966027	C01_005489113
A01p009140.1_BraZAA	C01p011090.1_BolHDE	A01_003968997	C01_005495754
A01p009150.1_BraZAA	C01p011110.1_BolHDE	A01_003986165	C01_005510328
A01p009170.1_BraCHC	C01p011140.1_BolBOP	A01_004000703	C01_005531979
A01p009180.1_BraZAA	C01p011160.1_BolHDE	A01_004005190	C01_005551618
A01p009190.1_BraZAA	C01p011170.1_BolHDE	A01_004008379	C01_005555315
A01p009200.1_BraZAA	C01p011180.1_BolHDE	A01_004018461	C01_005569801
A01p009250.1_BraZAA	C08p035880.1_BnaBNP	A01_004047078	C08_029054503
A01p009260.1_BraZAA	C01p011230.1_BolHDE	A01_004055203	C01_005630480
A01p009280.1_BraROA	C03p043070.1_BnaNYA	A01_004065736	C03_023412340
A01p009330.1_BraZAA	C01p011320.1_BolHDE	A01_004093668	C01_005715169
A01p009340.1_BraZAA	C01p011390.1_BolHDE	A01_004095634	C01_005728888
A01p009360.1_BraZAA	C01p011420.1_BolBOP	A01_004105715	C01_005742857
A01p009370.1_BraZAA	C01p011430.1_BolHDE	A01_004109271	C01_005743219
A01p009380.1_BraZAA	C03p075930.1_BolHDE	A01_004111793	C03_044576754
A01p009390.1_BraCHC	C01p011440.1_BolHDE	A01_004114579	C01_005748454
A01p009400.1_BraZAA	C01p011460.1_BolHDE	A01_004119102	C01_005759608
A01p009410.1_BraZAA	C01p011500.1_BolHDE	A01_004123234	C01_005773826
A01p009420.1_BraCHC	C08p028390.1_BolHDE	A01_004130791	C08_024973443
A01p009440.1_BraZAA	C01p011510.1_BolHDE	A01_004133924	C01_005778634
A01p009450.1_BraZAA	C01p011520.1_BolHDE	A01_004136391	C01_005786737
A01p009460.1_BraZAA	C01p011530.1_BolHDE	A01_004138742	C01_005789332
A01p009470.1_BraZAA	C01p011540.1_BolHDE	A01_004145855	C01_005800466
A01p009500.1_BraZAA	C01p011560.1_BolHDE	A01_004158397	C01_005806888
A01p009510.1_BraZAA	C01p011570.1_BolHDE	A01_004161790	C01_005810538
A01p009520.1_BraZAA	C01p011580.1_BolHDE	A01_004172328	C01_005814170
A01p009530.1_BraZAA	C01p011590.1_BolHDE	A01_004175916	C01_005817291
A01p009540.1_BraZAA	C01p011600.1_BolHDE	A01_004179327	C01_005827061
A01p009550.1_BraZAA	C01p011610.1_BolHDE	A01_004187923	C01_005844401
A01p009560.1_BraZAA	C01p011620.1_BolHDE	A01_004189557	C01_005845959
A01p009570.1_BraZAA	C01p011630.1_BolHDE	A01_004191095	C01_005847581
A01p009580.1_BraZAA	C01p011670.1_BolHDE	A01_004212509	C01_005882321
A01p009590.1_BraZAA	C01p011680.1_BolHDE	A01_004217439	C01_005889201
A01p009600.1_BraZAA	C01p011690.1_BolHDE	A01_004219197	C01_005890935
A01p009610.1_BraZAA	C01p011700.1_BolHDE	A01_004228140	C01_005901796
A01p009620.1_BraZAA	C01p011710.1_BolHDE	A01_004229320	C01_005903023
A01p009630.1_BraZAA	C01p011740.1_BolHDE	A01_004236140	C01_005916875
A01p009640.1_BraROA	C07p043430.1_BnaBNP	A01_004247276	C07_037537641
A01p009650.1_BraZAA	C01p011780.1_BolHDE	A01_004255996	C01_005943676
A01p009660.1_BraZAA	C01p011790.1_BolHDE	A01_004257968	C01_005948693
A01p009670.1_BraZAA	C01p011800.1_BolHDE	A01_004275854	C01_005966035
A01p009680.1_BraZAA	C01p011820.1_BolHDE	A01_004278406	C01_005986759
A01p009690.1_BraZAA	C01p011840.1_BolHDE	A01_004280606	C01_006004215
A01p009700.1_BraZAA	C01p011860.1_BolHDE	A01_004282570	C01_006033886
A01p009710.1_BraZAA	C01p011870.1_BolHDE	A01_004290124	C01_006049993
A01p009730.1_BraZAA	C01p011880.1_BolHDE	A01_004295892	C01_006055761
A01p009740.1_BraZAA	C01p011890.1_BolHDE	A01_004299401	C01_006059305
A01p009750.1_BraZAA	C01p011900.1_BolHDE	A01_004302153	C01_006062072
A01p009760.1_BraZAA	C01p011910.1_BolHDE	A01_004305865	C01_006065773
A01p009770.1_BraZAA	C01p011920.1_BolHDE	A01_004308215	C01_006067988
A01p009800.1_BraZAA	C01p055030.1_BolHDE	A01_004319374	C01_039286522
A01p009820.1_BraZAA	C01p011930.1_BolHDE	A01_004325184	C01_006077022
A01p009830.1_BnaEXA	C06p004050.1_BolHDE	A01_004332070	C06_003562198
A01p009840.1_BraZAA	C01p011950.1_BolHDE	A01_004332925	C01_006083762
A01p009850.1_BraZAA	C01p011960.1_BolHDE	A01_004362346	C01_006111007
A01p009870.1_BraZAA	C01p011980.1_BolHDE	A01_004372634	C01_006124920
A01p009880.1_BraZAA	C01p011990.1_BolHDE	A01_004374464	C01_006126845
A01p009890.1_BraZAA	C01p012000.1_BolHDE	A01_004379486	C01_006130853
A01p009900.1_BraZAA	C01p012010.1_BolHDE	A01_004384584	C01_006138451
A01p009920.1_BraZAA	C01p012030.1_BolHDE	A01_004387553	C01_006141410
A01p009930.1_BraZAA	C01p012040.1_BolHDE	A01_004393443	C01_006147315
A01p009950.1_BraZAA	C01p012050.1_BolHDE	A01_004396943	C01_006164475
A01p009960.1_BraZAA	C01p012060.1_BolHDE	A01_004398424	C01_006165541
A01p009970.1_BraZAA	C01p012070.1_BolHDE	A01_004400865	C01_006167894
A01p009990.1_BraZAA	C01p012140.1_BolHDE	A01_004521658	C01_006185204
A01p010000.1_BraZAA	C01p012150.1_BolHDE	A01_004522957	C01_006189292
A01p010010.1_BraZAA	C01p012160.1_BolHDE	A01_004523660	C01_006190003
A01p010030.1_BraZAA	C01p012180.1_BolHDE	A01_004527434	C01_006195373
A01p010040.1_BraZAA	C01p012190.1_BolHDE	A01_004536385	C01_006205090
A01p010050.1_BraZAA	C01p012200.1_BolHDE	A01_004537749	C01_006209175
A01p010060.1_BraZAA	C01p012210.1_BolHDE	A01_004539756	C01_006211168
A01p010070.1_BraZAA	C01p012220.1_BolHDE	A01_004541844	C01_006213252
A01p010080.1_BraZAA	C01p012240.1_BolHDE	A01_004544247	C01_006217236
A01p010100.1_BraZAA	C01p012280.1_BolHDE	A01_004552657	C01_006229931
A01p010110.1_BraZAA	C07p046750.1_BnaBNP	A01_004555179	C07_039421181
A01p010120.1_BraZAA	C01p012290.1_BolHDE	A01_004560786	C01_006233323
A01p010130.1_BraZAA	C01p012320.1_BolHDE	A01_004567876	C01_006242580
A01p010140.1_BraZAA	C01p012340.1_BolHDE	A01_004571934	C01_006246636
A01p010150.1_BraZAA	C01p012350.1_BolHDE	A01_004588509	C01_006288562
A01p010170.1_BraZAA	C01p012380.1_BolHDE	A01_004595530	C01_006295990
A01p010200.1_BraZAA	C01p012470.1_BolHDE	A01_004616886	C01_006328330
A01p010210.1_BraZAA	C01p012410.1_BolBOP	A01_004621335	C01_006316022
A01p010220.1_BraZAA	C01p012520.1_BolHDE	A01_004624400	C01_006356977
A01p010240.1_BraZAA	C01p012540.1_BolHDE	A01_004627545	C01_006371533
A01p010250.1_BraZAA	C01p012560.1_BolHDE	A01_004629815	C01_006375012
A01p010260.1_BraZAA	C01p012580.1_BolHDE	A01_004643411	C01_006405864
A01p010270.1_BraZAA	C01p012590.1_BolHDE	A01_004644647	C01_006409151
A01p010280.1_BraZAA	C01p012600.1_BolHDE	A01_004647194	C01_006411659
A01p010290.1_BraZAA	C01p012610.1_BolHDE	A01_004649130	C01_006413541
A01p010300.1_BraZAA	C01p012630.1_BolHDE	A01_004653911	C01_006419465
A01p010310.1_BraZAA	C01p012670.1_BolHDE	A01_004656972	C01_006439785
A01p010320.1_BraZAA	C01p012680.1_BolHDE	A01_004658334	C01_006441816
A01p010330.1_BraZAA	C01p012730.1_BolBOP	A01_004668901	C01_006462868
A01p010340.1_BraZAA	C01p012800.1_BolHDE	A01_004673180	C01_006524111
A01p010360.1_BraZAA	C01p012740.1_BolHDE	A01_004703135	C01_006468023
A01p010370.1_BraZAA	C01p012820.1_BolHDE	A01_004709928	C01_006530989
A01p010380.1_BraZAA	C01p012830.1_BolHDE	A01_004712428	C01_006533042
A01p010390.1_BraZAA	C01p012840.1_BolHDE	A01_004718059	C01_006538819
A01p010400.1_BraZAA	C01p012850.1_BolHDE	A01_004723223	C01_006547203
A01p010410.1_BraCHC	C07p014310.1_BolHDE	A01_004728634	C07_013734130
A01p010420.1_BraZAA	C01p012900.1_BolHDE	A01_004730565	C01_006570157
A01p010430.1_BraZAA	C01p012920.1_BolHDE	A01_004740530	C01_006577790
A01p010440.1_BraZAA	C01p012930.1_BolHDE	A01_004745207	C01_006586231
A01p010460.1_BraZAA	C01p012940.1_BolHDE	A01_004756066	C01_006602328
A01p010470.1_BraZAA	C01p012950.1_BolHDE	A01_004761133	C01_006605559
A01p010480.1_BraZAA	C01p012980.1_BolHDE	A01_004765688	C01_006616019
A01p010490.1_BraZAA	C01p012990.1_BolHDE	A01_004768708	C01_006619280
A01p010500.1_BraZAA	C01p013000.1_BolHDE	A01_004770080	C01_006620708
A01p010510.1_BraZAA	C01p013010.1_BolHDE	A01_004774875	C01_006624692
A01p010520.1_BraZAA	C01p013190.1_BolHDE	A01_004780523	C01_006771280
A01p010530.1_BraZAA	C04p003190.1_BolHDE	A01_004787588	C04_002643320
A01p010550.1_BraZAA	C01p013200.1_BolHDE	A01_004788841	C01_006790035
A01p010560.1_BraZAA	C08p033350.1_BolHDE	A01_004795536	C08_027751291
A01p010580.1_BraZAA	C01p013260.1_BolHDE	A01_004816931	C01_006855784
A01p010590.1_BraZAA	C01p013290.1_BolHDE	A01_004829770	C01_006883324
A01p010610.1_BraZAA	C01p013310.1_BolHDE	A01_004836306	C01_006890273
A01p010620.1_BraZAA	C01p013340.1_BolHDE	A01_004838570	C01_006899446
A01p010630.1_BraZAA	C01p013350.1_BolHDE	A01_004841556	C01_006902472
A01p010670.1_BraROA	C01p013390.1_BolHDE	A01_004854090	C01_006917125
A01p010700.1_BraZAA	C01p013410.1_BolHDE	A01_004869865	C01_006949786
A01p010730.1_BraZAA	C01p013420.1_BolHDE	A01_004882071	C01_006955813
A01p010740.1_BraZAA	C01p013430.1_BnaBNP	A01_004883781	C01_006961046
A01p010750.1_BraZAA	C01p013440.1_BolHDE	A01_004886806	C01_006962509
A01p010780.1_BraZAA	C01p013450.1_BolHDE	A01_004894686	C01_006978517
A01p010790.1_BraZAA	C01p013500.1_BolHDE	A01_004903518	C01_007016568
A01p010800.1_BraROA	C01p013670.1_BnaNYA	A01_004923578	C01_007089627
A01p010810.1_BraZAA	C01p013680.1_BolHDE	A01_004931262	C01_007139706
A01p010820.1_BraZAA	C01p013690.1_BolHDE	A01_004934748	C01_007143161
A01p010830.1_BraZAA	C01p013740.1_BolHDE	A01_004936242	C01_007160329
A01p010850.1_BraROA	C01p013750.1_BolHDE	A01_004949689	C01_007173485
A01p010860.1_BraZAA	C01p013760.1_BolHDE	A01_004964152	C01_007179640
A01p010870.1_BraZAA	C05p061160.1_BolHDE	A01_004966791	C05_041630627
A01p010890.1_BraZAA	C01p013770.1_BolHDE	A01_004971518	C01_007189465
A01p010900.1_BraZAA	C01p013790.1_BolHDE	A01_004976944	C01_007199610
A01p010910.1_BraZAA	C01p013800.1_BolHDE	A01_004978561	C01_007201265
A01p010920.1_BraZAA	C01p013810.1_BolHDE	A01_004980064	C01_007202805
A01p010930.1_BraZAA	C01p013820.1_BolHDE	A01_004986349	C01_007208086
A01p010940.1_BraZAA	C01p013830.1_BolHDE	A01_004993146	C01_007222441
A01p010950.1_BraZAA	C01p013840.1_BolHDE	A01_005000771	C01_007235441
A01p010960.1_BraZAA	C01p013850.1_BolHDE	A01_005001128	C01_007235853
A01p010980.1_BraZAA	C01p013860.1_BolHDE	A01_005008364	C01_007237271
A01p010990.1_BraZAA	C01p013870.1_BolHDE	A01_005008968	C01_007237821
A01p011000.1_BraROA	C01p013880.1_BnaBNP	A01_005011177	C01_007239524
A01p011010.1_BraZAA	C01p013890.1_BolHDE	A01_005012232	C01_007240599
A01p011020.1_BraZAA	C01p013900.1_BolHDE	A01_005015537	C01_007244384
A01p011030.1_BraZAA	C01p013910.1_BolHDE	A01_005018253	C01_007247188
A01p011040.1_BraZAA	C01p013980.1_BolHDE	A01_005031770	C01_007289995
A01p011050.1_BraZAA	C01p013990.1_BolHDE	A01_005034459	C01_007292681
A01p011060.1_BraZAA	C01p014000.1_BolHDE	A01_005035816	C01_007294055
A01p011070.1_BraZAA	C01p014010.1_BolHDE	A01_005040608	C01_007298784
A01p011080.1_BraZAA	C01p012510.1_BnaBNP	A01_005044953	C01_006354898
A01p011120.1_BraZAA	C01p014020.1_BolHDE	A01_005067727	C01_007305540
A01p011140.1_BraZAA	C01p014030.1_BolHDE	A01_005080953	C01_007312321
A01p011150.1_BraZAA	C07p025140.1_BolHDE	A01_005082058	C07_024050524
A01p011160.1_BraZAA	C01p014040.1_BolHDE	A01_005089664	C01_007322621
A01p011180.1_BraZAA	C01p014060.1_BolHDE	A01_005095982	C01_007332407
A01p011190.1_BraZAA	C01p014070.1_BolHDE	A01_005103620	C01_007337761
A01p011200.1_BraZAA	C01p014080.1_BolHDE	A01_005108576	C01_007352130
A01p011210.1_BraZAA	C01p014100.1_BolHDE	A01_005116426	C01_007368491
A01p011220.1_BraZAA	C01p014110.1_BolHDE	A01_005119527	C01_007371569
A01p011240.1_BraZAA	C01p014120.1_BolHDE	A01_005123399	C01_007373382
A01p011250.1_BraZAA	C01p014130.1_BolHDE	A01_005124387	C01_007375665
A01p011260.1_BraZAA	C01p014140.1_BolHDE	A01_005125363	C01_007376664
A01p011270.1_BraZAA	C01p014150.1_BolHDE	A01_005136975	C01_007389905
A01p011280.1_BraZAA	C01p014160.1_BolHDE	A01_005138389	C01_007391403
A01p011290.1_BraZAA	C01p014200.1_BolHDE	A01_005149267	C01_007398161
A01p011300.1_BraZAA	C01p014210.1_BolHDE	A01_005152760	C01_007402567
A01p011310.1_BraZAA	C01p014220.1_BolHDE	A01_005155908	C01_007405700
A01p011320.1_BraZAA	C01p014240.1_BolHDE	A01_005161693	C01_007413267
A01p011340.1_BraZAA	C01p014280.1_BolHDE	A01_005171072	C01_007424679
A01p011350.1_BraZAA	C01p014300.1_BolHDE	A01_005177644	C01_007430347
A01p011370.1_BraCHC	C01p014310.1_BolHDE	A01_005182059	C01_007434820
A01p011380.1_BraZAA	C01p014330.1_BolHDE	A01_005185335	C01_007443268
A01p011390.1_BraZAA	C01p014340.1_BolHDE	A01_005192759	C01_007458494
A01p011410.1_BraZAA	C01p014360.1_BolHDE	A01_005196468	C01_007462559
A01p011420.1_BraZAA	C01p014370.1_BolHDE	A01_005197653	C01_007463790
A01p011430.1_BraCHC	C01p014380.1_BolHDE	A01_005202429	C01_007466976
A01p011440.1_BraZAA	C01p014390.1_BolHDE	A01_005205273	C01_007475299
A01p011450.1_BraZAA	C01p014410.1_BolHDE	A01_005208167	C01_007485136
A01p011470.1_BraZAA	C01p014430.1_BolHDE	A01_005214406	C01_007507186
A01p011490.1_BraZAA	C01p014440.1_BolHDE	A01_005221764	C01_007509237
A01p011510.1_BraZAA	C01p014480.1_BolHDE	A01_005285287	C01_007535650
A01p011520.1_BraZAA	C01p014490.1_BolHDE	A01_005293301	C01_007552333
A01p011530.1_BraZAA	C01p014500.1_BolHDE	A01_005299396	C01_007560247
A01p011540.1_BraZAA	C01p014510.1_BolHDE	A01_005300530	C01_007561384
A01p011570.1_BraZAA	C01p014540.1_BolHDE	A01_005308959	C01_007574767
A01p011600.1_BraZAA	C01p014560.1_BolHDE	A01_005320968	C01_007590185
A01p011610.1_BraZAA	C01p014570.1_BolHDE	A01_005325450	C01_007594039
A01p011630.1_BraZAA	C01p014590.1_BolHDE	A01_005336264	C01_007618496
A01p011650.1_BraZAA	C01p014610.1_BolHDE	A01_005345169	C01_007636801
A01p011680.1_BraZAA	C01p014650.1_BolHDE	A01_005359673	C01_007667934
A01p011690.1_BraZAA	C01p014660.1_BolHDE	A01_005365121	C01_007673875
A01p011700.1_BraZAA	C01p014670.1_BolHDE	A01_005366435	C01_007676278
A01p011720.1_BraZAA	C01p014680.1_BolHDE	A01_005371346	C01_007685059
A01p011730.1_BraZAA	C01p014690.1_BolHDE	A01_005377240	C01_007697314
A01p011750.1_BraZAA	C01p014710.1_BolHDE	A01_005390780	C01_007713472
A01p011760.1_BraZAA	C01p014720.1_BolHDE	A01_005395810	C01_007719092
A01p011770.1_BraZAA	C01p014740.1_BolHDE	A01_005398099	C01_007725448
A01p011790.1_BraZAA	C01p014770.1_BolHDE	A01_005407347	C01_007749862
A01p011800.1_BraZAA	C01p014780.1_BolHDE	A01_005408867	C01_007751399
A01p011810.1_BraZAA	C01p014810.1_BolHDE	A01_005421028	C01_007772662
A01p011820.1_BraZAA	C01p014820.1_BolHDE	A01_005425236	C01_007788680
A01p011830.1_BraZAA	C07p067690.1_BolHDE	A01_005431398	C07_051606793
A01p011840.1_BraZAA	C01p014850.1_BolHDE	A01_005434877	C01_007806137
A01p011850.1_BraZAA	C01p014860.1_BolHDE	A01_005437700	C01_007816966
A01p011860.1_BraZAA	C01p014870.1_BolHDE	A01_005444636	C01_007821798
A01p011870.1_BraZAA	C01p014880.1_BolHDE	A01_005446201	C01_007823403
A01p011880.1_BraZAA	C01p014890.1_BolHDE	A01_005449904	C01_007830986
A01p011890.1_BraZAA	C01p014900.1_BolHDE	A01_005452582	C01_007834239
A01p011900.1_BraROA	C05p047500.1_BnaNYA	A01_005471165	C05_031293011
A01p011910.1_BraZAA	C01p014940.1_BolHDE	A01_005475266	C01_007893192
A01p011920.1_BraZAA	C01p014950.1_BolHDE	A01_005481462	C01_007915409
A01p011940.1_BraZAA	C08p062230.1_BolHDE	A01_005487232	C08_044090819
A01p011950.1_BraZAA	C01p014980.1_BolHDE	A01_005488509	C01_007922828
A01p011970.1_BraZAA	C01p014960.1_BolHDE	A01_005498302	C01_007917814
A01p011980.1_BraZAA	C01p014990.1_BolHDE	A01_005507586	C01_007926869
A01p011990.1_BraZAA	C01p015010.1_BolBOP	A01_005511154	C01_007932657
A01p012000.1_BraZAA	C01p015020.1_BolHDE	A01_005514188	C01_007953828
A01p012010.1_BraZAA	C07p067760.1_BolHDE	A01_005516112	C07_051675886
A01p012020.1_BraZAA	C01p015040.1_BolHDE	A01_005528298	C01_007986523
A01p012030.1_BraZAA	C04p079180.1_BnaZSA	A01_005537105	C04_060879874
A01p012040.1_BraZAA	C01p015050.1_BolHDE	A01_005539486	C01_008009841
A01p012050.1_BraZAA	C01p015060.1_BolHDE	A01_005546425	C01_008018979
A01p012070.1_BraZAA	C01p015080.1_BolHDE	A01_005576748	C01_008057984
A01p012110.1_BraZAA	C01p015130.1_BolHDE	A01_005590671	C01_008098662
A01p012120.1_BraZAA	C01p015140.1_BolHDE	A01_005595109	C01_008102473
A01p012130.1_BraZAA	C01p015150.1_BolHDE	A01_005603538	C01_008112516
A01p012150.1_BraZAA	C01p015160.1_BolHDE	A01_005609842	C01_008121950
A01p012160.1_BraZAA	C01p015190.1_BolHDE	A01_005617184	C01_008146270
A01p012170.1_BraZAA	C01p015200.1_BolHDE	A01_005619814	C01_008154268
A01p012180.1_BraZAA	C01p015210.1_BolHDE	A01_005623366	C01_008157753
A01p012190.1_BraZAA	C01p015230.1_BolHDE	A01_005627360	C01_008168508
A01p012200.1_BraZAA	C01p015240.1_BolHDE	A01_005629761	C01_008170806
A01p012210.1_BraZAA	C01p015250.1_BolHDE	A01_005638564	C01_008180308
A01p012260.1_BraZAA	C01p015280.1_BolHDE	A01_005653837	C01_008195037
A01p012270.1_BraZAA	C01p015290.1_BolHDE	A01_005656973	C01_008204879
A01p012290.1_BraZAA	C01p015330.1_BolHDE	A01_005663017	C01_008221856
A01p012310.1_BraZAA	C01p015340.1_BolHDE	A01_005665105	C01_008225168
A01p012320.1_BraZAA	C01p015350.1_BolHDE	A01_005667400	C01_008227431
A01p012330.1_BraZAA	C01p015400.1_BolHDE	A01_005672086	C01_008248742
A01p012340.1_BraZAA	C01p015410.1_BolHDE	A01_005675433	C01_008252383
A01p012350.1_BraZAA	C01p015430.1_BolHDE	A01_005680550	C01_008264800
A01p012360.1_BraZAA	C01p015460.1_BolHDE	A01_005694506	C01_008290896
A01p012370.1_BraCHC	C01p015480.1_BolHDE	A01_005706171	C01_008313039
A01p012380.1_BraZAA	C01p015490.1_BolHDE	A01_005716494	C01_008324126
A01p012390.1_BraZAA	C01p015520.1_BolHDE	A01_005749251	C01_008360265
A01p012400.1_BraZAA	C01p015560.1_BolHDE	A01_005756108	C01_008376881
A01p012410.1_BraZAA	C01p015580.1_BolHDE	A01_005770058	C01_008398109
A01p012420.1_BraZAA	C01p015600.1_BolHDE	A01_005773095	C01_008430246
A01p012430.1_BraZAA	C01p015620.1_BolHDE	A01_005775536	C01_008440640
A01p012440.1_BraZAA	C01p015640.1_BolHDE	A01_005779673	C01_008444810
A01p012450.1_BraZAA	C01p015660.1_BolHDE	A01_005790456	C01_008457562
A01p012470.1_BraZAA	C07p068030.1_BolHDE	A01_005799584	C07_051864274
A01p012480.1_BraZAA	C01p015690.1_BolHDE	A01_005804249	C01_008481987
A01p012490.1_BraZAA	C01p015710.1_BolHDE	A01_005810267	C01_008497060
A01p012500.1_BraZAA	C01p015720.1_BolHDE	A01_005815278	C01_008503175
A01p012510.1_BraZAA	C01p015730.1_BolHDE	A01_005817371	C01_008505701
A01p012520.1_BraZAA	C01p015740.1_BolHDE	A01_005825085	C01_008523543
A01p012530.1_BraZAA	C01p015750.1_BolHDE	A01_005829174	C01_008535787
A01p012540.1_BraZAA	C01p015760.1_BolHDE	A01_005831521	C01_008537718
A01p012550.1_BraZAA	C01p015770.1_BolHDE	A01_005832498	C01_008538682
A01p012560.1_BraZAA	C01p015780.1_BolHDE	A01_005835968	C01_008547932
A01p012570.1_BraZAA	C01p015790.1_BolHDE	A01_005841931	C01_008554300
A01p012580.1_BraZAA	C01p015800.1_BolHDE	A01_005848041	C01_008559925
A01p012590.1_BraZAA	C01p015810.1_BolHDE	A01_005857262	C01_008564826
A01p012600.1_BraZAA	C01p015830.1_BolHDE	A01_005863544	C01_008575107
A01p012620.1_BraZAA	C01p015860.1_BolHDE	A01_005872202	C01_008591226
A01p012630.1_BraZAA	C01p015870.1_BolHDE	A01_005878524	C01_008597704
A01p012640.1_BraZAA	C01p015880.1_BolHDE	A01_005882977	C01_008603029
A01p012660.1_BraROA	C08p003980.1_BnaEXA	A01_005895362	C08_002457083
A01p012670.1_BraZAA	C01p015910.1_BolHDE	A01_005895512	C01_008611199
A01p012680.1_BraZAA	C01p015950.1_BolHDE	A01_005905529	C01_008641270
A01p012690.1_BraZAA	C01p015960.1_BolHDE	A01_005915225	C01_008654965
A01p012720.1_BraZAA	C01p015970.1_BolHDE	A01_005932343	C01_008668343
A01p012730.1_BraZAA	C01p015980.1_BolHDE	A01_005935552	C01_008673912
A01p012740.1_BraZAA	C07p024430.1_BolHDE	A01_005941154	C07_023474729
A01p012760.1_BraZAA	C01p015990.1_BolHDE	A01_005971332	C01_008722910
A01p012790.1_BraZAA	C01p016000.1_BolHDE	A01_005983728	C01_008727664
A01p012810.1_BraZAA	C01p016010.1_BolHDE	A01_005988873	C01_008739093
A01p012820.1_BraZAA	C01p016020.1_BolHDE	A01_005992792	C01_008743414
A01p012830.1_BraZAA	C01p016050.1_BolHDE	A01_005995379	C01_008746311
A01p012840.1_BraZAA	C01p016060.1_BolHDE	A01_006000498	C01_008751281
A01p012850.1_BraZAA	C01p016070.1_BolHDE	A01_006003390	C01_008754244
A01p012860.1_BraZAA	C01p016080.1_BolHDE	A01_006003975	C01_008754792
A01p012870.1_BraZAA	C01p016090.1_BolHDE	A01_006009577	C01_008760534
A01p012880.1_BraZAA	C01p016100.1_BolHDE	A01_006011475	C01_008770067
A01p012890.1_BraZAA	C01p016110.1_BolHDE	A01_006018353	C01_008779121
A01p012900.1_BraZAA	C01p016120.1_BolHDE	A01_006023774	C01_008782076
A01p012910.1_BraZAA	C01p016130.1_BolHDE	A01_006025391	C01_008783731
A01p012920.1_BraZAA	C01p016150.1_BolHDE	A01_006029940	C01_008797268
A01p012930.1_BraZAA	C01p016160.1_BolHDE	A01_006038775	C01_008798790
A01p012940.1_BraZAA	C01p016170.1_BolHDE	A01_006042774	C01_008803974
A01p012950.1_BraZAA	C01p016180.1_BolHDE	A01_006045175	C01_008806971
A01p012960.1_BraZAA	C01p015850.1_BolHDE	A01_006047741	C01_008583847
A01p012980.1_BraZAA	C01p016190.1_BolHDE	A01_006052652	C01_008809932
A01p012990.1_BraZAA	C06p049970.1_BolHDE	A01_006055261	C06_036933071
A01p013000.1_BraZAA	C01p016300.1_BolHDE	A01_006060578	C01_008880573
A01p013020.1_BraZAA	C01p016310.1_BolHDE	A01_006072145	C01_008888504
A01p013030.1_BraZAA	C01p016320.1_BolHDE	A01_006076976	C01_008893446
A01p013040.1_BraZAA	C01p016340.1_BolHDE	A01_006090558	C01_008914144
A01p013050.1_BnaNYA	C01p016350.1_BnaBNP	A01_006092567	C01_008916045
A01p013060.1_BraZAA	C01p016360.1_BolHDE	A01_006095157	C01_008919635
A01p013070.1_BraZAA	C01p016370.1_BolHDE	A01_006100899	C01_008928300
A01p013080.1_BraZAA	C01p016410.1_BolHDE	A01_006104454	C01_008942186
A01p013090.1_BraZAA	C01p016420.1_BolHDE	A01_006106507	C01_008944438
A01p013100.1_BraZAA	C01p016430.1_BolHDE	A01_006111075	C01_008950237
A01p013110.1_BraZAA	C01p016440.1_BolHDE	A01_006114406	C01_008952257
A01p013130.1_BraZAA	C01p016460.1_BolHDE	A01_006120845	C01_008963225
A01p013140.1_BnaNYA	C01p016470.1_BolHDE	A01_006128095	C01_008971502
A01p013160.1_BraZAA	C01p016540.1_BolHDE	A01_006135281	C01_009030150
A01p013170.1_BraZAA	C01p016550.1_BolHDE	A01_006137721	C01_009043351
A01p013180.1_BraZAA	C01p016560.1_BolHDE	A01_006140942	C01_009046523
A01p013190.1_BraZAA	C01p016590.1_BolHDE	A01_006150077	C01_009063713
A01p013200.1_BraZAA	C01p016630.1_BolHDE	A01_006157220	C01_009084802
A01p013210.1_BraZAA	C01p016640.1_BolHDE	A01_006161105	C01_009088198
A01p013220.1_BraZAA	C01p016680.1_BolHDE	A01_006166932	C01_009104397
A01p013230.1_BraZAA	C01p016690.1_BolHDE	A01_006169938	C01_009111735
A01p013240.1_BraZAA	C01p016700.1_BolHDE	A01_006175569	C01_009117370
A01p013250.1_BraZAA	C01p016720.1_BolHDE	A01_006182615	C01_009125876
A01p013260.1_BraZAA	C01p016730.1_BolHDE	A01_006185640	C01_009129738
A01p013270.1_BraZAA	C01p016740.1_BolHDE	A01_006186829	C01_009130831
A01p013280.1_BraZAA	C01p016750.1_BolHDE	A01_006195039	C01_009136225
A01p013290.1_BraZAA	C01p016770.1_BolHDE	A01_006197035	C01_009141315
A01p013300.1_BraZAA	C01p016790.1_BolHDE	A01_006198854	C01_009161449
A01p013310.1_BraZAA	C01p016800.1_BolHDE	A01_006204491	C01_009167049
A01p013320.1_BraZAA	C01p016810.1_BolHDE	A01_006209705	C01_009168848
A01p013330.1_BraZAA	C01p016820.1_BolHDE	A01_006212225	C01_009171364
A01p013340.1_BraZAA	C01p016830.1_BolHDE	A01_006215221	C01_009174289
A01p013350.1_BraZAA	C01p016850.1_BolHDE	A01_006226042	C01_009195871
A01p013360.1_BraZAA	C01p016860.1_BolHDE	A01_006230921	C01_009201324
A01p013370.1_BraZAA	C01p016870.1_BolHDE	A01_006234108	C01_009206208
A01p013380.1_BraZAA	C01p016880.1_BolHDE	A01_006241357	C01_009216896
A01p013390.1_BraZAA	C01p016890.1_BolHDE	A01_006241947	C01_009218107
A01p013400.1_BraZAA	C01p016900.1_BolHDE	A01_006245396	C01_009220969
A01p013410.1_BraZAA	C01p016960.1_BolHDE	A01_006247685	C01_009237605
A01p013420.1_BraZAA	C01p016970.1_BolHDE	A01_006249486	C01_009239140
A01p013430.1_BraZAA	C01p016980.1_BolHDE	A01_006252097	C01_009241767
A01p013440.1_BraZAA	C01p017010.1_BolHDE	A01_006254371	C01_009246247
A01p013460.1_BraZAA	C01p017020.1_BolHDE	A01_006260697	C01_009267901
A01p013470.1_BraZAA	C01p017050.1_BolHDE	A01_006264157	C01_009283204
A01p013480.1_BraZAA	C01p017060.1_BolHDE	A01_006267981	C01_009285541
A01p013490.1_BraZAA	C07p075120.1_BolHDE	A01_006273547	C07_055423297
A01p013510.1_BraZAA	C01p017120.1_BolHDE	A01_006297226	C01_009326801
A01p013520.1_BraZAA	C01p017130.1_BolHDE	A01_006298215	C01_009327805
A01p013540.1_BraZAA	C01p017160.1_BolHDE	A01_006318562	C01_009350711
A01p013550.1_BraZAA	C01p017180.1_BolHDE	A01_006330152	C01_009370223
A01p013560.1_BraZAA	C01p017190.1_BolHDE	A01_006332346	C01_009372424
A01p013570.1_BraZAA	C01p017200.1_BolHDE	A01_006334688	C01_009374584
A01p013580.1_BraZAA	C01p017210.1_BolHDE	A01_006336836	C01_009376956
A01p013590.1_BraZAA	C01p017220.1_BolHDE	A01_006340789	C01_009380987
A01p013600.1_BraZAA	C01p017240.1_BolHDE	A01_006342341	C01_009399085
A01p013610.1_BraZAA	C01p017260.1_BolHDE	A01_006350350	C01_009407386
A01p013620.1_BraZAA	C01p017270.1_BolHDE	A01_006351659	C01_009408734
A01p013630.1_BraZAA	C01p017280.1_BolHDE	A01_006354931	C01_009411942
A01p013640.1_BraZAA	C01p017290.1_BolHDE	A01_006360791	C01_009417738
A01p013650.1_BraZAA	C01p017300.1_BolHDE	A01_006366684	C01_009423418
A01p013660.1_BraZAA	C01p017310.1_BolHDE	A01_006368839	C01_009425656
A01p013670.1_BraZAA	C01p017320.1_BolHDE	A01_006372031	C01_009437430
A01p013680.1_BraZAA	C01p017330.1_BolHDE	A01_006374160	C01_009439566
A01p013690.1_BraZAA	C01p017340.1_BolHDE	A01_006378034	C01_009449408
A01p013700.1_BraZAA	C01p017350.1_BolHDE	A01_006380380	C01_009453193
A01p013710.1_BraZAA	C01p017360.1_BolHDE	A01_006388672	C01_009462334
A01p013720.1_BraZAA	C01p017370.1_BolHDE	A01_006391315	C01_009465653
A01p013730.1_BraZAA	C01p017390.1_BolHDE	A01_006393092	C01_009479558
A01p013740.1_BraZAA	C01p017400.1_BolHDE	A01_006397010	C01_009483259
A01p013750.1_BraZAA	C01p017420.1_BolHDE	A01_006406060	C01_009493198
A01p013760.1_BraZAA	C01p017460.1_BolHDE	A01_006411380	C01_009508084
A01p013780.1_BraROA	C03p086930.1_BnaNYA	A01_006429720	C03_059359407
A01p013790.1_BraZAA	C01p017510.1_BolHDE	A01_006432487	C01_009550344
A01p013820.1_BraZAA	C01p017520.1_BolHDE	A01_006447401	C01_009556950
A01p013830.1_BraZAA	C01p017530.1_BolHDE	A01_006453930	C01_009563405
A01p013840.1_BraZAA	C01p017540.1_BolHDE	A01_006456138	C01_009568322
A01p013860.1_BraZAA	C01p017570.1_BnaZSA	A01_006465990	C01_009593642
A01p013870.1_BraZAA	C01p017580.1_BolHDE	A01_006466568	C01_009594202
A01p013880.1_BraZAA	C01p017590.1_BolHDE	A01_006469637	C01_009605130
A01p013890.1_BraZAA	C01p017630.1_BolHDE	A01_006478737	C01_009661944
A01p013910.1_BraZAA	C01p017650.1_BolHDE	A01_006490022	C01_009679151
A01p013920.1_BraZAA	C01p017670.1_BolHDE	A01_006495697	C01_009697140
A01p013930.1_BraZAA	C01p017680.1_BolHDE	A01_006497419	C01_009698913
A01p013950.1_BraZAA	C01p017700.1_BolHDE	A01_006513612	C01_009712292
A01p013960.1_BraZAA	C01p017710.1_BolHDE	A01_006515578	C01_009715927
A01p013970.1_BraZAA	C01p017720.1_BolHDE	A01_006518442	C01_009718876
A01p013980.1_BraZAA	C01p017740.1_BolHDE	A01_006525373	C01_009751998
A01p013990.1_BraZAA	C01p017750.1_BolHDE	A01_006527163	C01_009754418
A01p014000.1_BraZAA	C01p017760.1_BolHDE	A01_006533551	C01_009755935
A01p014010.1_BraZAA	C01p017770.1_BolHDE	A01_006538174	C01_009760517
A01p014020.1_BraZAA	C01p017780.1_BolHDE	A01_006540892	C01_009763197
A01p014030.1_BraROA	C03p086870.1_BolHDE	A01_006544703	C03_059281958
A01p014050.1_BraZAA	C01p017800.1_BolHDE	A01_006551964	C01_009785004
A01p014060.1_BraZAA	C01p017830.1_BolHDE	A01_006554455	C01_009886930
A01p014070.1_BraZAA	C01p017900.1_BolHDE	A01_006557849	C01_009960886
A01p014080.1_BraZAA	C01p017930.1_BolHDE	A01_006561945	C01_009974524
A01p014090.1_BraZAA	C01p017940.1_BolHDE	A01_006564626	C01_009981615
A01p014110.1_BraZAA	C01p017990.1_BolHDE	A01_006583962	C01_010037421
A01p014120.1_BraZAA	C01p018000.1_BolHDE	A01_006593944	C01_010038215
A01p014130.1_BraZAA	C01p018020.1_BolHDE	A01_006613159	C01_010050250
A01p014140.1_BraZAA	C01p018030.1_BolHDE	A01_006620288	C01_010059235
A01p014150.1_BraZAA	C01p018040.1_BolHDE	A01_006620603	C01_010059556
A01p014190.1_BraZAA	C01p018050.1_BolHDE	A01_006626984	C01_010061732
A01p014210.1_BraZAA	C01p018070.1_BolHDE	A01_006633429	C01_010065656
A01p014230.1_BraZAA	C01p018090.1_BolHDE	A01_006644038	C01_010107250
A01p014250.1_BraZAA	C01p018100.1_BolHDE	A01_006659401	C01_010123321
A01p014260.1_BraZAA	C01p018110.1_BolHDE	A01_006663368	C01_010127657
A01p014280.1_BraROA	C01p018130.1_BolHDE	A01_006676865	C01_010146905
A01p014290.1_BraZAA	C01p018140.1_BolHDE	A01_006677657	C01_010148228
A01p014310.1_BraZAA	C01p018190.1_BolHDE	A01_006682858	C01_010183751
A01p014320.1_BraZAA	C01p018200.1_BolHDE	A01_006697638	C01_010199236
A01p014330.1_BraZAA	C01p018210.1_BolHDE	A01_006702453	C01_010203663
A01p014340.1_BraZAA	C01p018220.1_BolHDE	A01_006705866	C01_010214329
A01p014350.1_BraZAA	C01p018230.1_BolHDE	A01_006708215	C01_010216326
A01p014360.1_BraZAA	C01p018240.1_BolHDE	A01_006709397	C01_010217206
A01p014370.1_BraZAA	C01p018260.1_BolHDE	A01_006712076	C01_010235595
A01p014390.1_BraZAA	C07p010590.1_BnaNYA	A01_006719535	C07_010633600
A01p014400.1_BraZAA	C01p018270.1_BolHDE	A01_006724513	C01_010237661
A01p014410.1_BraZAA	C01p018310.1_BolHDE	A01_006726852	C01_010253983
A01p014420.1_BraZAA	C01p018320.1_BolHDE	A01_006738597	C01_010261427
A01p014440.1_BraZAA	C01p018330.1_BnaNYA	A01_006745618	C01_010267339
A01p014460.1_BraZAA	C01p018380.1_BolHDE	A01_006757201	C01_010309612
A01p014470.1_BnaBNP	C03p083370.1_BolHDE	A01_006758076	C03_055897047
A01p014480.1_BraZAA	C08p053130.1_BolHDE	A01_006760156	C08_039441610
A01p014490.1_BraZAA	C01p018390.1_BolHDE	A01_006760964	C01_010316653
A01p014500.1_BraZAA	C01p018400.1_BolHDE	A01_006762977	C01_010318740
A01p014510.1_BraZAA	C01p018410.1_BolHDE	A01_006764305	C01_010320136
A01p014520.1_BraZAA	C01p018420.1_BolHDE	A01_006767755	C01_010323435
A01p014530.1_BraZAA	C01p018430.1_BolHDE	A01_006770983	C01_010326569
A01p014570.1_BraZAA	C01p018450.1_BolHDE	A01_006790757	C01_010366748
A01p014580.1_BraZAA	C01p018460.1_BolHDE	A01_006792530	C01_010368500
A01p014590.1_BraROA	C07p040060.1_BolHDE	A01_006802694	C07_035174441
A01p014600.1_BraZAA	C01p018470.1_BolHDE	A01_006810324	C01_010388664
A01p014610.1_BraZAA	C01p018480.1_BolHDE	A01_006811533	C01_010389899
A01p014620.1_BraZAA	C01p018500.1_BolHDE	A01_006815346	C01_010404262
A01p014630.1_BraZAA	C01p018510.1_BolHDE	A01_006819344	C01_010407834
A01p014640.1_BraZAA	C01p018520.1_BolHDE	A01_006826030	C01_010410025
A01p014650.1_BraZAA	C01p018530.1_BolHDE	A01_006827719	C01_010411696
A01p014660.1_BraZAA	C01p018540.1_BolHDE	A01_006828564	C01_010412586
A01p014670.1_BraZAA	C01p018550.1_BolHDE	A01_006830236	C01_010414359
A01p014700.1_BraZAA	C01p018610.1_BolHDE	A01_006837232	C01_010435544
A01p014710.1_BraZAA	C01p018710.1_BolBOP	A01_006838883	C01_010481413
A01p014730.1_BraZAA	C01p018730.1_BolHDE	A01_006845710	C01_010511903
A01p014740.1_BraZAA	C01p018740.1_BolHDE	A01_006846712	C01_010512867
A01p014750.1_BraZAA	C01p018750.1_BolHDE	A01_006851143	C01_010514693
A01p014760.1_BraZAA	C01p018760.1_BolHDE	A01_006870459	C01_010543379
A01p014790.1_BraZAA	C01p018770.1_BolHDE	A01_006875308	C01_010553634
A01p014800.1_BraZAA	C01p018780.1_BolHDE	A01_006877550	C01_010555907
A01p014810.1_BraZAA	C01p018810.1_BolHDE	A01_006887256	C01_010586155
A01p014820.1_BraZAA	C01p018820.1_BolHDE	A01_006892643	C01_010594724
A01p014830.1_BraZAA	C01p018830.1_BolHDE	A01_006901937	C01_010603626
A01p014840.1_BraZAA	C01p018850.1_BolHDE	A01_006904458	C01_010613577
A01p014850.1_BraZAA	C01p018860.1_BolHDE	A01_006910493	C01_010617680
A01p014860.1_BraZAA	C01p018890.1_BolHDE	A01_006919065	C01_010634224
A01p014870.1_BraZAA	C01p018900.1_BolHDE	A01_006922790	C01_010640483
A01p014880.1_BraZAA	C01p018910.1_BolHDE	A01_006927075	C01_010644421
A01p014890.1_BraZAA	C01p018940.1_BolHDE	A01_006930242	C01_010662006
A01p014910.1_BraZAA	C01p019050.1_BolHDE	A01_006938751	C01_010727665
A01p014950.1_BraZAA	C01p019090.1_BolHDE	A01_006964051	C01_010789692
A01p014960.1_BraZAA	C01p019130.1_BolHDE	A01_006966222	C01_010816003
A01p014970.1_BraZAA	C01p019140.1_BolHDE	A01_006984945	C01_010823434
A01p014980.1_BraZAA	C01p019150.1_BolHDE	A01_006987089	C01_010826886
A01p014990.1_BraZAA	C01p019160.1_BolHDE	A01_006988971	C01_010828799
A01p015000.1_BraZAA	C01p019190.1_BolHDE	A01_006996492	C01_010855413
A01p015010.1_BraZAA	C01p019220.1_BolHDE	A01_007014094	C01_010887460
A01p015020.1_BraZAA	C01p019280.1_BolHDE	A01_007025760	C01_010929476
A01p015030.1_BraZAA	C01p019290.1_BolHDE	A01_007029378	C01_010941127
A01p015040.1_BraZAA	C01p019310.1_BolHDE	A01_007031424	C01_010958242
A01p015050.1_BraZAA	C01p019320.1_BolHDE	A01_007037838	C01_010961863
A01p015060.1_BraZAA	C01p019360.1_BolHDE	A01_007041236	C01_010979739
A01p015080.1_BraZAA	C01p019380.1_BolHDE	A01_007046118	C01_010984564
A01p015100.1_BraZAA	C01p019390.1_BolHDE	A01_007050097	C01_010987397
A01p015130.1_BraZAA	C01p019440.1_BolHDE	A01_007065777	C01_011020502
A01p015140.1_BraZAA	C01p019450.1_BolHDE	A01_007071808	C01_011026126
A01p015150.1_BraZAA	C01p019470.1_BolHDE	A01_007080996	C01_011035626
A01p015160.1_BraZAA	C01p019520.1_BolHDE	A01_007090743	C01_011060096
A01p015170.1_BraZAA	C01p019530.1_BolHDE	A01_007092810	C01_011062032
A01p015180.1_BraZAA	C01p019540.1_BolHDE	A01_007101997	C01_011066540
A01p015200.1_BraZAA	C01p019560.1_BolHDE	A01_007120394	C01_011090340
A01p015220.1_BraZAA	C01p019630.1_BolHDE	A01_007134999	C01_011140936
A01p015230.1_BraZAA	C01p019640.1_BolHDE	A01_007139687	C01_011147618
A01p015250.1_BraZAA	C01p019660.1_BnaBNP	A01_007161141	C01_011163595
A01p015260.1_BraZAA	C01p019670.1_BnaNYA	A01_007169797	C01_011163871
A01p015280.1_BraZAA	C01p019680.1_BolHDE	A01_007181286	C01_011171944
A01p015290.1_BraZAA	C01p019690.1_BolHDE	A01_007182138	C01_011172833
A01p015310.1_BraZAA	C01p019700.1_BolHDE	A01_007194275	C01_011180113
A01p015320.1_BraZAA	C01p019710.1_BolHDE	A01_007197557	C01_011183407
A01p015330.1_BraZAA	C01p019730.1_BolHDE	A01_007210807	C01_011206283
A01p015340.1_BraZAA	C01p019740.1_BolHDE	A01_007215398	C01_011209283
A01p015360.1_BraZAA	C01p019750.1_BolHDE	A01_007228414	C01_011215935
A01p015370.1_BraZAA	C01p019790.1_BolHDE	A01_007232526	C01_011233591
A01p015380.1_BraZAA	C01p019810.1_BolHDE	A01_007235338	C01_011242854
A01p015400.1_BraZAA	C01p019860.1_BolHDE	A01_007245032	C01_011275160
A01p015410.1_BraZAA	C01p014090.1_BolHDE	A01_007251034	C01_007356884
A01p015420.1_BraZAA	C01p019870.1_BolHDE	A01_007256655	C01_011283308
A01p015430.1_BraZAA	C01p020060.1_BolHDE	A01_007260716	C01_011421454
A01p015460.1_BraZAA	C01p020040.1_BolHDE	A01_007300260	C01_011396670
A01p015480.1_BraZAA	C01p020070.1_BolHDE	A01_007324322	C01_011432733
A01p015490.1_BraZAA	C01p020100.1_BolHDE	A01_007325714	C01_011453349
A01p015510.1_BraZAA	C01p020130.1_BolHDE	A01_007338048	C01_011493856
A01p015520.1_BraZAA	C01p020140.1_BolHDE	A01_007340004	C01_011497090
A01p015540.1_BraZAA	C01p020150.1_BolHDE	A01_007352484	C01_011506587
A01p015550.1_BraZAA	C01p020160.1_BolHDE	A01_007355765	C01_011509990
A01p015570.1_BraZAA	C01p020180.1_BolHDE	A01_007364315	C01_011523157
A01p015580.1_BraZAA	C01p020190.1_BolHDE	A01_007368275	C01_011534948
A01p015610.1_BraZAA	C01p020210.1_BolHDE	A01_007376903	C01_011547126
A01p015620.1_BraZAA	C01p020220.1_BolHDE	A01_007379004	C01_011549244
A01p015630.1_BraZAA	C01p020230.1_BolHDE	A01_007386057	C01_011561402
A01p015640.1_BraZAA	C01p020240.1_BolHDE	A01_007388114	C01_011563445
A01p015650.1_BraZAA	C01p020310.1_BolHDE	A01_007399951	C01_011649444
A01p015660.1_BraZAA	C01p020320.1_BolHDE	A01_007403040	C01_011652625
A01p015670.1_BraZAA	C01p020450.1_BolHDE	A01_007410054	C01_011740236
A01p015680.1_BjuTUA	C04p053630.1_BolHDE	A01_007412830	C04_042942608
A01p015720.1_BraZAA	C01p020470.1_BolHDE	A01_007435928	C01_011757604
A01p015730.1_BraZAA	C01p020500.1_BolHDE	A01_007445787	C01_011767482
A01p015740.1_BraZAA	C02p061360.1_BnaNYA	A01_007454271	C02_046526453
A01p015750.1_BraZAA	C01p020510.1_BolHDE	A01_007461126	C01_011792457
A01p015760.1_BraZAA	C01p020530.1_BolHDE	A01_007467136	C01_011805511
A01p015770.1_BraZAA	C01p020540.1_BolHDE	A01_007468474	C01_011806832
A01p015780.1_BraCHC	C09p039140.1_BolBOA	A01_007494091	C09_026087197
A01p015810.1_BraZAA	C01p020600.1_BolHDE	A01_007504945	C01_011839656
A01p015820.1_BraZAA	C01p020650.1_BolHDE	A01_007509034	C01_011873759
A01p015830.1_BraZAA	C01p020660.1_BolHDE	A01_007514753	C01_011879317
A01p015840.1_BraZAA	C01p020700.1_BolHDE	A01_007526514	C01_011906516
A01p015870.1_BraZAA	C01p020710.1_BolHDE	A01_007548317	C01_011915559
A01p015880.1_BraZAA	C01p020730.1_BolHDE	A01_007552805	C01_011925007
A01p015890.1_BraZAA	C01p020770.1_BolHDE	A01_007553653	C01_011972110
A01p015900.1_BraZAA	C01p020780.1_BolHDE	A01_007557131	C01_011975179
A01p015910.1_BraZAA	C01p020790.1_BolHDE	A01_007559253	C01_011977320
A01p015920.1_BraZAA	C01p020920.1_BolHDE	A01_007563835	C01_012031279
A01p015930.1_BraZAA	C01p020940.1_BolHDE	A01_007566910	C01_012036752
A01p015940.1_BraZAA	C01p020960.1_BolHDE	A01_007574979	C01_012054453
A01p015960.1_BraZAA	C01p021040.1_BolHDE	A01_007602377	C01_012098720
A01p015970.1_BraZAA	C09p038030.1_BolHDE	A01_007606407	C09_025381211
A01p015990.1_BraZAA	C01p021060.1_BolHDE	A01_007621408	C01_012115023
A01p016000.1_BraZAA	C01p021080.1_BolHDE	A01_007639759	C01_012138033
A01p016020.1_BraZAA	C01p021110.1_BolHDE	A01_007662815	C01_012168877
A01p016030.1_BraZAA	C01p021140.1_BolHDE	A01_007670376	C01_012184662
A01p016040.1_BraZAA	C01p021180.1_BolHDE	A01_007685495	C01_012201599
A01p016050.1_BraZAA	C01p021220.1_BolHDE	A01_007701182	C01_012230680
A01p016060.1_BraZAA	C01p021230.1_BolHDE	A01_007703507	C01_012232925
A01p016070.1_BraZAA	C01p021240.1_BolHDE	A01_007708811	C01_012241602
A01p016080.1_BraZAA	C01p021250.1_BolHDE	A01_007712338	C01_012243720
A01p016090.1_BraZAA	C01p021260.1_BolHDE	A01_007717108	C01_012247632
A01p016100.1_BraZAA	C01p021270.1_BolHDE	A01_007723170	C01_012253924
A01p016110.1_BraZAA	C01p021320.1_BolHDE	A01_007727660	C01_012279123
A01p016120.1_BraZAA	C01p021330.1_BolHDE	A01_007729348	C01_012280853
A01p016130.1_BjuAUA	C08p045300.1_BnaBNP	A01_007732364	C08_034943621
A01p016150.1_BraZAA	C01p021340.1_BolHDE	A01_007738657	C01_012283689
A01p016160.1_BraZAA	C01p021350.1_BolHDE	A01_007739795	C01_012284805
A01p016170.1_BraZAA	C01p021370.1_BolHDE	A01_007742051	C01_012287102
A01p016180.1_BraZAA	C01p021380.1_BolHDE	A01_007745462	C01_012290297
A01p016190.1_BraZAA	C01p021390.1_BolHDE	A01_007752260	C01_012297790
A01p016200.1_BraZAA	C01p021400.1_BolHDE	A01_007759147	C01_012300555
A01p016230.1_BraZAA	C01p021410.1_BolHDE	A01_007769868	C01_012301423
A01p016240.1_BraZAA	C01p021430.1_BolHDE	A01_007788349	C01_012337390
A01p016260.1_BraZAA	C05p014110.1_BolHDE	A01_007794737	C05_007059245
A01p016270.1_BraZAA	C01p021440.1_BolHDE	A01_007797868	C01_012342746
A01p016280.1_BraZAA	C01p021460.1_BolHDE	A01_007801836	C01_012353885
A01p016290.1_BraZAA	C01p021470.1_BolHDE	A01_007805048	C01_012358016
A01p016320.1_BraZAA	C04p010680.1_BolHDE	A01_007822932	C04_007521329
A01p016330.1_BraZAA	C01p021490.1_BolHDE	A01_007831058	C01_012398353
A01p016350.1_BraZAA	C01p021510.1_BolHDE	A01_007835972	C01_012410264
A01p016360.1_BraZAA	C01p021520.1_BolHDE	A01_007848061	C01_012424578
A01p016370.1_BraZAA	C01p021550.1_BolHDE	A01_007857701	C01_012446209
A01p016390.1_BraZAA	C01p021560.1_BolHDE	A01_007877475	C01_012459145
A01p016400.1_BraZAA	C01p021570.1_BolHDE	A01_007880339	C01_012464100
A01p016420.1_BraZAA	C01p021580.1_BolHDE	A01_007885081	C01_012466958
A01p016430.1_BraCHC	C01p021590.1_BolHDE	A01_007890984	C01_012474303
A01p016440.1_BraZAA	C01p021610.1_BolHDE	A01_007896050	C01_012494520
A01p016450.1_BraZAA	C01p021650.1_BolHDE	A01_007906677	C01_012510221
A01p016460.1_BraZAA	C01p021660.1_BolHDE	A01_007916100	C01_012513450
A01p016480.1_BraZAA	C01p021680.1_BolHDE	A01_007927727	C01_012523495
A01p016490.1_BraZAA	C01p021690.1_BolHDE	A01_007930324	C01_012526237
A01p016500.1_BraZAA	C01p021700.1_BolHDE	A01_007933456	C01_012533580
A01p016510.1_BraZAA	C01p021740.1_BolHDE	A01_007947421	C01_012583479
A01p016520.1_BraZAA	C01p021750.1_BolHDE	A01_007949397	C01_012585523
A01p016530.1_BraZAA	C01p021760.1_BolHDE	A01_007951525	C01_012587656
A01p016550.1_BraZAA	C01p021770.1_BolHDE	A01_007957961	C01_012613044
A01p016560.1_BraZAA	C01p021780.1_BolHDE	A01_007960283	C01_012615080
A01p016580.1_BraZAA	C01p021810.1_BolHDE	A01_007963669	C01_012620869
A01p016590.1_BraZAA	C01p021820.1_BolHDE	A01_007966213	C01_012623319
A01p016610.1_BraZAA	C01p021840.1_BolHDE	A01_007972647	C01_012628175
A01p016620.1_BraZAA	C01p021860.1_BolHDE	A01_007975515	C01_012639498
A01p016640.1_BraCHC	C01p011360.1_BolBOP	A01_007979256	C01_005725320
A01p016650.1_BraZAA	C01p021870.1_BolHDE	A01_007981340	C01_012641237
A01p016660.1_BraZAA	C01p021900.1_BolHDE	A01_007986978	C01_012688350
A01p016670.1_BraZAA	C01p021910.1_BolHDE	A01_007989119	C01_012692105
A01p016680.1_BraZAA	C01p021960.1_BolHDE	A01_007995206	C01_012706888
A01p016690.1_BraZAA	C01p021970.1_BolHDE	A01_007999379	C01_012716445
A01p016700.1_BraZAA	C01p021980.1_BolHDE	A01_008003712	C01_012721716
A01p016710.1_BraZAA	C01p021990.1_BolHDE	A01_008004866	C01_012722852
A01p016720.1_BraZAA	C01p022000.1_BolHDE	A01_008006766	C01_012726799
A01p016730.1_BraZAA	C01p022020.1_BolHDE	A01_008011254	C01_012749714
A01p016740.1_BraZAA	C01p022030.1_BolHDE	A01_008015596	C01_012753268
A01p016750.1_BraZAA	C01p022040.1_BolHDE	A01_008018039	C01_012756641
A01p016760.1_BraZAA	C01p022050.1_BolHDE	A01_008019006	C01_012757619
A01p016770.1_BraZAA	C01p022060.1_BolHDE	A01_008020238	C01_012758930
A01p016780.1_BraZAA	C01p022080.1_BolHDE	A01_008024777	C01_012764802
A01p016790.1_BraZAA	C01p022110.1_BolHDE	A01_008044265	C01_012794293
A01p016800.1_BraZAA	C01p022120.1_BolHDE	A01_008053010	C01_012798441
A01p016810.1_BraZAA	C01p022130.1_BolHDE	A01_008062857	C01_012808460
A01p016820.1_BraZAA	C01p022140.1_BolHDE	A01_008066442	C01_012811839
A01p016830.1_BraZAA	C01p022150.1_BolHDE	A01_008071665	C01_012835665
A01p016840.1_BraZAA	C01p022160.1_BolHDE	A01_008076479	C01_012841073
A01p016850.1_BraZAA	C01p022170.1_BolHDE	A01_008080552	C01_012845188
A01p016860.1_BraZAA	C01p022180.1_BolHDE	A01_008086981	C01_012856294
A01p016870.1_BraZAA	C01p022190.1_BolHDE	A01_008091467	C01_012861674
A01p016880.1_BraZAA	C01p022200.1_BolHDE	A01_008096017	C01_012866709
A01p016890.1_BraZAA	C01p022240.1_BolHDE	A01_008109525	C01_012886194
A01p016900.1_BraZAA	C01p022250.1_BolHDE	A01_008112978	C01_012889708
A01p016910.1_BraZAA	C01p022270.1_BolHDE	A01_008119209	C01_012899929
A01p016920.1_BraZAA	C01p022280.1_BolHDE	A01_008120509	C01_012901237
A01p016930.1_BraZAA	C01p022310.1_BolHDE	A01_008133192	C01_012916344
A01p016940.1_BraZAA	C01p022320.1_BolHDE	A01_008134999	C01_012918197
A01p016960.1_BraZAA	C01p022330.1_BolHDE	A01_008144441	C01_012925892
A01p016970.1_BraZAA	C01p022340.1_BolHDE	A01_008152234	C01_012933657
A01p016980.1_BraZAA	C01p022350.1_BolHDE	A01_008157667	C01_012942476
A01p016990.1_BraZAA	C01p022360.1_BolHDE	A01_008161429	C01_012946447
A01p017010.1_BraZAA	C01p022370.1_BolHDE	A01_008166974	C01_012950073
A01p017030.1_BraZAA	C01p022380.1_BolHDE	A01_008173119	C01_012958094
A01p017040.1_BraZAA	C01p022390.1_BolHDE	A01_008180228	C01_012980538
A01p017060.1_BraZAA	C01p022400.1_BolHDE	A01_008185694	C01_012984656
A01p017070.1_BraZAA	C01p022410.1_BolHDE	A01_008191441	C01_012989320
A01p017080.1_BraZAA	C01p022420.1_BolHDE	A01_008193041	C01_012991177
A01p017090.1_BraZAA	C01p022430.1_BolHDE	A01_008201621	C01_013001434
A01p017100.1_BraZAA	C01p022450.1_BolHDE	A01_008212620	C01_013016411
A01p017130.1_BraZAA	C01p022490.1_BolHDE	A01_008228462	C01_013047589
A01p017140.1_BraZAA	C01p022510.1_BolHDE	A01_008232208	C01_013051542
A01p017150.1_BraZAA	C01p022520.1_BolHDE	A01_008234839	C01_013054149
A01p017160.1_BraZAA	C01p022530.1_BolHDE	A01_008237414	C01_013055794
A01p017170.1_BraZAA	C01p022540.1_BolHDE	A01_008240040	C01_013064663
A01p017180.1_BraZAA	C01p022550.1_BolHDE	A01_008243070	C01_013074357
A01p017200.1_BraZAA	C01p022570.1_BolHDE	A01_008249595	C01_013089145
A01p017210.1_BraZAA	C01p022580.1_BolHDE	A01_008254091	C01_013096683
A01p017220.1_BraZAA	C01p022590.1_BolHDE	A01_008258804	C01_013101594
A01p017230.1_BraZAA	C01p022600.1_BolHDE	A01_008261109	C01_013103781
A01p017240.1_BraZAA	C01p022610.1_BolHDE	A01_008263337	C01_013105889
A01p017250.1_BraZAA	C01p022620.1_BolHDE	A01_008264574	C01_013110115
A01p017260.1_BraZAA	C01p022630.1_BolHDE	A01_008266979	C01_013112278
A01p017270.1_BraZAA	C01p022640.1_BolHDE	A01_008269479	C01_013114917
A01p017280.1_BraZAA	C01p022650.1_BolHDE	A01_008272251	C01_013117832
A01p017290.1_BraZAA	C01p022660.1_BolHDE	A01_008272667	C01_013118221
A01p017300.1_BraCHC	C01p022680.1_BnaBNP	A01_008274955	C01_013132592
A01p017310.1_BraZAA	C01p022690.1_BolHDE	A01_008276138	C01_013133212
A01p017340.1_BraCHC	C01p022700.1_BolHDE	A01_008282916	C01_013138618
A01p017350.1_BraZAA	C01p022720.1_BolHDE	A01_008285628	C01_013145974
A01p017360.1_BraZAA	C01p022740.1_BolHDE	A01_008289867	C01_013148533
A01p017370.1_BraZAA	C01p022750.1_BolHDE	A01_008295641	C01_013163514
A01p017380.1_BraZAA	C01p022760.1_BolHDE	A01_008296432	C01_013164222
A01p017400.1_BraZAA	C06p004190.1_BolHDE	A01_008303110	C06_003614361
A01p017430.1_BraZAA	C05p060220.1_BolHDE	A01_008309612	C05_041032941
A01p017450.1_BraZAA	C06p004280.1_BolHDE	A01_008314430	C06_003643968
A01p017460.1_BraZAA	C01p022790.1_BolHDE	A01_008318885	C01_013187081
A01p017470.1_BraZAA	C09p088660.1_BolHDE	A01_008334464	C09_061169909
A01p017500.1_BraZAA	C01p022810.1_BolHDE	A01_008344450	C01_013194354
A01p017520.1_BraZAA	C01p066470.1_BolHDE	A01_008354441	C01_046964508
A01p017540.1_BraZAA	C01p022900.1_BolHDE	A01_008361737	C01_013254744
A01p017570.1_BraZAA	C01p022920.1_BolHDE	A01_008372408	C01_013258221
A01p017580.1_BraZAA	C01p022930.1_BolHDE	A01_008376391	C01_013262231
A01p017590.1_BraZAA	C01p022940.1_BolHDE	A01_008377803	C01_013263643
A01p017600.1_BraZAA	C01p022950.1_BolHDE	A01_008380199	C01_013272867
A01p017610.1_BraZAA	C01p022960.1_BolHDE	A01_008382169	C01_013280803
A01p017620.1_BraZAA	C01p022970.1_BolHDE	A01_008386091	C01_013283464
A01p017630.1_BraZAA	C01p022980.1_BolHDE	A01_008389123	C01_013287605
A01p017640.1_BraZAA	C01p022990.1_BolHDE	A01_008390654	C01_013289136
A01p017650.1_BraZAA	C01p023000.1_BolHDE	A01_008392112	C01_013290656
A01p017660.1_BraZAA	C01p023010.1_BolHDE	A01_008393772	C01_013292320
A01p017670.1_BraZAA	C02p045940.1_BolHDE	A01_008400904	C02_031511993
A01p017680.1_BraZAA	C01p023040.1_BolHDE	A01_008415029	C01_013324088
A01p017690.1_BraZAA	C01p023070.1_BolHDE	A01_008424832	C01_013332550
A01p017700.1_BraZAA	C01p023080.1_BolHDE	A01_008428542	C01_013336230
A01p017720.1_BraZAA	C01p023110.1_BolHDE	A01_008434008	C01_013357070
A01p017730.1_BraZAA	C01p023150.1_BolHDE	A01_008436662	C01_013368401
A01p017740.1_BraZAA	C01p023160.1_BolHDE	A01_008442976	C01_013371427
A01p017750.1_BraZAA	C01p023170.1_BolHDE	A01_008445231	C01_013373719
A01p017760.1_BraZAA	C01p023190.1_BolHDE	A01_008446493	C01_013379075
A01p017770.1_BraZAA	C01p023200.1_BolHDE	A01_008453082	C01_013386955
A01p017790.1_BraZAA	C01p023210.1_BolHDE	A01_008462005	C01_013391714
A01p017800.1_BraZAA	C01p023220.1_BolHDE	A01_008469668	C01_013395859
A01p017810.1_BraZAA	C01p023240.1_BolHDE	A01_008471979	C01_013401358
A01p017820.1_BraZAA	C01p023250.1_BolHDE	A01_008473262	C01_013402624
A01p017830.1_BraZAA	C01p023260.1_BolHDE	A01_008475121	C01_013404403
A01p017870.1_BraZAA	C01p023310.1_BolHDE	A01_008482464	C01_013427689
A01p017880.1_BraZAA	C01p023320.1_BolHDE	A01_008484741	C01_013430454
A01p017910.1_BraZAA	C01p023340.1_BolHDE	A01_008491627	C01_013450445
A01p017930.1_BnaZSA	C01p023350.1_BolHDE	A01_008496827	C01_013452933
A01p017940.1_BraZAA	C01p023370.1_BolHDE	A01_008513579	C01_013503501
A01p017950.1_BraZAA	C01p023440.1_BolHDE	A01_008523952	C01_013535045
A01p017960.1_BjuTUA	C01p023490.1_BolHDE	A01_008525571	C01_013567020
A01p017980.1_BraROA	C01p023470.1_BolHDE	A01_008542847	C01_013556402
A01p018010.1_BraZAA	C06p030960.1_BolHDE	A01_008553385	C06_023935860
A01p018020.1_BraZAA	C01p023510.1_BolHDE	A01_008558097	C01_013591088
A01p018030.1_BraZAA	C01p023520.1_BolHDE	A01_008570685	C01_013597282
A01p018040.1_BraZAA	C01p023530.1_BolHDE	A01_008581056	C01_013600042
A01p018050.1_BraZAA	C01p023550.1_BolHDE	A01_008585142	C01_013615225
A01p018100.1_BraZAA	C01p023580.1_BolHDE	A01_008610548	C01_013641871
A01p018110.1_BraZAA	C01p023600.1_BolHDE	A01_008614619	C01_013647848
A01p018120.1_BraZAA	C01p023610.1_BolHDE	A01_008615380	C01_013648622
A01p018130.1_BraZAA	C01p023620.1_BolHDE	A01_008620541	C01_013653328
A01p018150.1_BraZAA	C01p023640.1_BolHDE	A01_008624245	C01_013670879
A01p018170.1_BraZAA	C01p023670.1_BolHDE	A01_008634142	C01_013685774
A01p018180.1_BraCHC	C01p023680.1_BolHDE	A01_008640361	C01_013692459
A01p018190.1_BraZAA	C01p023690.1_BolHDE	A01_008643160	C01_013695437
A01p018200.1_BraZAA	C01p023710.1_BolHDE	A01_008647744	C01_013708964
A01p018210.1_BraZAA	C01p023720.1_BolHDE	A01_008650625	C01_013712478
A01p018220.1_BraZAA	C01p023730.1_BolHDE	A01_008652231	C01_013714080
A01p018230.1_BraZAA	C01p023740.1_BolHDE	A01_008652888	C01_013714732
A01p018240.1_BraZAA	C01p023750.1_BolHDE	A01_008654547	C01_013716292
A01p018250.1_BraZAA	C01p023760.1_BolHDE	A01_008656095	C01_013717985
A01p018260.1_BraZAA	C01p023770.1_BolHDE	A01_008656763	C01_013718646
A01p018270.1_BraZAA	C01p071550.1_BolHDE	A01_008658722	C01_049778161
A01p018290.1_BraZAA	C04p069700.1_BolHDE	A01_008665852	C04_054445524
A01p018300.1_BraZAA	C01p023790.1_BolHDE	A01_008670646	C01_013733855
A01p018310.1_BraZAA	C01p023800.1_BolHDE	A01_008673993	C01_013738954
A01p018320.1_BraZAA	C01p023810.1_BolHDE	A01_008677508	C01_013742634
A01p018330.1_BraZAA	C01p023830.1_BolHDE	A01_008690229	C01_013766420
A01p018340.1_BraZAA	C01p023840.1_BolHDE	A01_008692133	C01_013775486
A01p018350.1_BraZAA	C01p023850.1_BolHDE	A01_008695739	C01_013789169
A01p018370.1_BraZAA	C01p023860.1_BolHDE	A01_008702030	C01_013795231
A01p018390.1_BraZAA	C01p023870.1_BolHDE	A01_008711670	C01_013799259
A01p018400.1_BraZAA	C01p023880.1_BolHDE	A01_008716026	C01_013803128
A01p018410.1_BraZAA	C01p023890.1_BolHDE	A01_008722890	C01_013807886
A01p018420.1_BraZAA	C08p026540.1_BolHDE	A01_008727728	C08_023950449
A01p018430.1_BraZAA	C01p023910.1_BolHDE	A01_008732826	C01_013828547
A01p018440.1_BraZAA	C01p023920.1_BolHDE	A01_008738702	C01_013849759
A01p018460.1_BraZAA	C01p023930.1_BolHDE	A01_008758261	C01_013871495
A01p018480.1_BraZAA	C01p023970.1_BolHDE	A01_008764554	C01_013882539
A01p018490.1_BraZAA	C01p023980.1_BolHDE	A01_008768360	C01_013886430
A01p018530.1_BraZAA	C01p023990.1_BolHDE	A01_008793574	C01_013904312
A01p018540.1_BraZAA	C01p024000.1_BolHDE	A01_008796656	C01_013907246
A01p018560.1_BraZAA	C01p024030.1_BolHDE	A01_008803344	C01_013936336
A01p018570.1_BraZAA	C01p024040.1_BolHDE	A01_008804704	C01_013937696
A01p018580.1_BraZAA	C01p024060.1_BolHDE	A01_008808534	C01_013958541
A01p018590.1_BraZAA	C01p024100.1_BolBOP	A01_008810585	C01_013995168
A01p018600.1_BraZAA	C01p024110.1_BolHDE	A01_008821716	C01_014005656
A01p018610.1_BraZAA	C01p024120.1_BolHDE	A01_008826855	C01_014010791
A01p018620.1_BraZAA	C01p024130.1_BolHDE	A01_008829445	C01_014013238
A01p018630.1_BraZAA	C01p024180.1_BolHDE	A01_008841945	C01_014052644
A01p018640.1_BraZAA	C01p024190.1_BolHDE	A01_008852641	C01_014062047
A01p018650.1_BraCHC	C06p026240.1_BnaBNP	A01_008862953	C06_020592377
A01p018660.1_BraZAA	C01p024360.1_BolHDE	A01_008868669	C01_014173002
A01p018680.1_BnaBNP	C03p006190.1_BolHDE	A01_008885408	C03_002853001
A01p018690.1_BraZAA	C01p024430.1_BolHDE	A01_008898882	C01_014265287
A01p018700.1_BraZAA	C01p024440.1_BolHDE	A01_008903762	C01_014269730
A01p018710.1_BraZAA	C01p024450.1_BolHDE	A01_008909322	C01_014282267
A01p018720.1_BraZAA	C01p024460.1_BolHDE	A01_008910940	C01_014283312
A01p018730.1_BraZAA	C01p024470.1_BolHDE	A01_008914112	C01_014286517
A01p018750.1_BraZAA	C01p024480.1_BolHDE	A01_008919318	C01_014291772
A01p018760.1_BraZAA	C01p024530.1_BolHDE	A01_008933229	C01_014315445
A01p018780.1_BraZAA	C01p024540.1_BolHDE	A01_008937356	C01_014324420
A01p018790.1_BraZAA	C01p024550.1_BolHDE	A01_008941393	C01_014328577
A01p018800.1_BraZAA	C06p053900.1_BolHDE	A01_008943329	C06_039599659
A01p018810.1_BraZAA	C01p024580.1_BolHDE	A01_008948917	C01_014342328
A01p018820.1_BjuAUA	C01p024590.1_BolHDE	A01_008958080	C01_014347564
A01p018830.1_BraZAA	C01p024600.1_BolHDE	A01_008959986	C01_014355648
A01p018840.1_BraZAA	C01p024610.1_BolHDE	A01_008962624	C01_014358490
A01p018850.1_BraZAA	C01p024620.1_BolHDE	A01_008964282	C01_014359850
A01p018860.1_BraZAA	C01p024640.1_BolBOA	A01_008971414	C01_014368764
A01p018870.1_BraZAA	C01p024650.1_BolHDE	A01_008973267	C01_014370139
A01p018900.1_BraZAA	C01p024670.1_BolHDE	A01_008994675	C01_014401730
A01p018910.1_BraROA	C06p050610.1_BolHDE	A01_009001813	C06_037367542
A01p018930.1_BnaNYA	C08p026820.1_BolHDE	A01_009008799	C08_024108514
A01p018940.1_BraZAA	C01p024730.1_BolHDE	A01_009009540	C01_014448795
A01p018960.1_BraZAA	C01p024780.1_BolHDE	A01_009019821	C01_014467429
A01p018970.1_BraZAA	C01p024790.1_BolHDE	A01_009024356	C01_014471601
A01p018980.1_BraZAA	C01p024820.1_BolHDE	A01_009035061	C01_014491978
A01p018990.1_BraZAA	C01p024830.1_BolHDE	A01_009035969	C01_014492889
A01p019000.1_BraZAA	C01p024860.1_BolHDE	A01_009046457	C01_014502272
A01p019010.1_BraZAA	C01p024870.1_BolHDE	A01_009048008	C01_014504115
A01p019020.1_BraZAA	C01p024880.1_BolHDE	A01_009050919	C01_014505683
A01p019030.1_BraZAA	C01p024890.1_BolHDE	A01_009054039	C01_014508689
A01p019040.1_BraZAA	C01p024900.1_BolHDE	A01_009056609	C01_014511005
A01p019050.1_BraZAA	C01p024910.1_BolHDE	A01_009058470	C01_014512870
A01p019060.1_BraZAA	C01p024920.1_BolHDE	A01_009062410	C01_014514978
A01p019090.1_BraZAA	C01p024970.1_BolHDE	A01_009072206	C01_014577635
A01p019110.1_BraZAA	C01p025010.1_BolHDE	A01_009082490	C01_014614143
A01p019120.1_BraZAA	C01p025020.1_BolHDE	A01_009084689	C01_014616529
A01p019140.1_BraZAA	C01p025050.1_BolHDE	A01_009092490	C01_014627093
A01p019180.1_BraZAA	C01p025060.1_BolHDE	A01_009110198	C01_014641989
A01p019190.1_BraZAA	C01p025070.1_BolHDE	A01_009113407	C01_014645151
A01p019200.1_BraZAA	C01p025090.1_BolHDE	A01_009125724	C01_014657410
A01p019210.1_BraZAA	C01p025100.1_BolHDE	A01_009127739	C01_014659373
A01p019220.1_BraZAA	C01p025110.1_BolHDE	A01_009133898	C01_014664093
A01p019230.1_BraZAA	C01p025150.1_BolHDE	A01_009135453	C01_014686696
A01p019240.1_BraZAA	C01p025190.1_BolHDE	A01_009139809	C01_014703880
A01p019250.1_BraZAA	C01p025200.1_BolHDE	A01_009141794	C01_014705891
A01p019260.1_BraZAA	C01p025210.1_BolHDE	A01_009143810	C01_014707962
A01p019280.1_BraZAA	C01p025220.1_BolHDE	A01_009151336	C01_014715491
A01p019300.1_BraZAA	C01p025260.1_BolHDE	A01_009167596	C01_014738390
A01p019320.1_BraZAA	C01p025340.1_BolHDE	A01_009174172	C01_014777554
A01p019330.1_BraCHC	C06p036520.1_BnaBNP	A01_009178084	C06_027702402
A01p019340.1_BraZAA	C01p025350.1_BolHDE	A01_009178895	C01_014784894
A01p019350.1_BraZAA	C01p025370.1_BolHDE	A01_009187830	C01_014796896
A01p019360.1_BraZAA	C01p025380.1_BolHDE	A01_009194428	C01_014803576
A01p019370.1_BraZAA	C01p025390.1_BolHDE	A01_009196354	C01_014805979
A01p019380.1_BnaBNP	C01p025400.1_BolHDE	A01_009199731	C01_014808047
A01p019390.1_BraZAA	C01p025410.1_BolHDE	A01_009201514	C01_014810040
A01p019400.1_BraZAA	C01p025430.1_BolHDE	A01_009212144	C01_014824152
A01p019410.1_BraZAA	C01p025440.1_BolHDE	A01_009230074	C01_014839402
A01p019430.1_BjuTUA	C01p012490.1_BolHDE	A01_009244903	C01_006340910
A01p019440.1_BraZAA	C01p025450.1_BolHDE	A01_009247546	C01_014842105
A01p019450.1_BraZAA	C01p025460.1_BolHDE	A01_009248939	C01_014843468
A01p019460.1_BraZAA	C01p025470.1_BolHDE	A01_009249886	C01_014844366
A01p019470.1_BraZAA	C01p025500.1_BolHDE	A01_009256502	C01_014867604
A01p019480.1_BraZAA	C01p025510.1_BolHDE	A01_009268286	C01_014884248
A01p019520.1_BraZAA	C01p025550.1_BolHDE	A01_009287008	C01_014897700
A01p019530.1_BraZAA	C01p025570.1_BolHDE	A01_009288955	C01_014902714
A01p019540.1_BraZAA	C01p025580.1_BolHDE	A01_009295419	C01_014906113
A01p019560.1_BraZAA	C01p025830.1_BolHDE	A01_009301768	C01_015085206
A01p019570.1_BraZAA	C01p025840.1_BolHDE	A01_009304254	C01_015087646
A01p019580.1_BraZAA	C01p025850.1_BolHDE	A01_009306646	C01_015090033
A01p019590.1_BraZAA	C01p025860.1_BolHDE	A01_009307704	C01_015092317
A01p019600.1_BraZAA	C01p025870.1_BolHDE	A01_009312707	C01_015097471
A01p019620.1_BraZAA	C01p025880.1_BolHDE	A01_009318299	C01_015102381
A01p019630.1_BraZAA	C01p025890.1_BolHDE	A01_009320493	C01_015105916
A01p019640.1_BraZAA	C01p025900.1_BolHDE	A01_009324996	C01_015112515
A01p019670.1_BnaBNP	C09p079400.1_BnaBNP	A01_009336509	C09_056575551
A01p019700.1_BraZAA	C01p025950.1_BolHDE	A01_009342024	C01_015139370
A01p019710.1_BraZAA	C01p025960.1_BolHDE	A01_009345344	C01_015143934
A01p019720.1_BraZAA	C01p025970.1_BolHDE	A01_009347808	C01_015146461
A01p019730.1_BraZAA	C01p025980.1_BolHDE	A01_009351497	C01_015150699
A01p019740.1_BraZAA	C01p025990.1_BolHDE	A01_009354346	C01_015153690
A01p019750.1_BraZAA	C01p026000.1_BolHDE	A01_009364247	C01_015163763
A01p019760.1_BraZAA	C01p026020.1_BolHDE	A01_009367037	C01_015172728
A01p019770.1_BraZAA	C01p026050.1_BolHDE	A01_009368104	C01_015182604
A01p019780.1_BraZAA	C01p026060.1_BolHDE	A01_009372950	C01_015188018
A01p019790.1_BraZAA	C01p026070.1_BolHDE	A01_009376772	C01_015191836
A01p019800.1_BraZAA	C01p026080.1_BolHDE	A01_009377981	C01_015196310
A01p019810.1_BraZAA	C01p026090.1_BolHDE	A01_009379588	C01_015197903
A01p019820.1_BraZAA	C01p026100.1_BolHDE	A01_009383049	C01_015201341
A01p019830.1_BraZAA	C01p026110.1_BolHDE	A01_009388731	C01_015205544
A01p019860.1_BraZAA	C01p026160.1_BolHDE	A01_009407262	C01_015243678
A01p019870.1_BraZAA	C01p026130.1_BolHDE	A01_009409412	C01_015217216
A01p019880.1_BjuTUA	C01p034400.1_BolHDE	A01_009411571	C01_020682327
A01p019900.1_BraCHC	C07p004970.1_BolHDE	A01_009417883	C07_006071138
A01p019920.1_BraZAA	C01p026200.1_BolHDE	A01_009428619	C01_015268961
A01p019940.1_BraZAA	C01p026230.1_BolHDE	A01_009437131	C01_015282825
A01p019950.1_BraCHC	C01p026280.1_BcaBCA	A01_009451931	C01_015310494
A01p019960.1_BraZAA	C01p026290.1_BolHDE	A01_009457377	C01_015319334
A01p019970.1_BraZAA	C01p026300.1_BolHDE	A01_009460809	C01_015322625
A01p019980.1_BraZAA	C01p026320.1_BolHDE	A01_009463903	C01_015327217
A01p020000.1_BnaBNP	C07p015310.1_BnaBNP	A01_009477052	C07_015263467
A01p020010.1_BraZAA	C01p026400.1_BolHDE	A01_009512071	C01_015399692
A01p020020.1_BraZAA	C01p026410.1_BolHDE	A01_009524385	C01_015429296
A01p020030.1_BraZAA	C01p026420.1_BolHDE	A01_009530995	C01_015434980
A01p020040.1_BraZAA	C01p026430.1_BolHDE	A01_009534171	C01_015438167
A01p020050.1_BraZAA	C01p026450.1_BolHDE	A01_009541820	C01_015447118
A01p020060.1_BnaBNP	C01p026460.1_BolHDE	A01_009546896	C01_015450826
A01p020080.1_BraZAA	C01p026470.1_BolHDE	A01_009549785	C01_015452903
A01p020090.1_BraZAA	C01p026480.1_BolHDE	A01_009555074	C01_015467463
A01p020100.1_BraZAA	C01p026490.1_BolHDE	A01_009559362	C01_015470874
A01p020120.1_BraZAA	C01p026500.1_BolHDE	A01_009563732	C01_015480538
A01p020130.1_BraROA	C01p026510.1_BolBOP	A01_009570557	C01_015487392
A01p020140.1_BraZAA	C01p026520.1_BolHDE	A01_009571057	C01_015487940
A01p020160.1_BraZAA	C01p026540.1_BolHDE	A01_009577084	C01_015500671
A01p020170.1_BraZAA	C01p026590.1_BolHDE	A01_009590864	C01_015550185
A01p020190.1_BjuTUA	C01p026620.1_BnaBNP	A01_009593957	C01_015592794
A01p020200.1_BraZAA	C09p086150.1_BolHDE	A01_009596295	C09_060074501
A01p020210.1_BraZAA	C01p026630.1_BolHDE	A01_009598795	C01_015608819
A01p020220.1_BraZAA	C01p026640.1_BolHDE	A01_009604397	C01_015614752
A01p020230.1_BraZAA	C01p026650.1_BolHDE	A01_009606303	C01_015621179
A01p020240.1_BraZAA	C01p026660.1_BolHDE	A01_009608561	C01_015623420
A01p020270.1_BraZAA	C01p026710.1_BolHDE	A01_009632168	C01_015658308
A01p020290.1_BraZAA	C01p026720.1_BolHDE	A01_009634538	C01_015661699
A01p020300.1_BraZAA	C01p026730.1_BolHDE	A01_009635706	C01_015662797
A01p020310.1_BraZAA	C01p026740.1_BolHDE	A01_009642003	C01_015668529
A01p020320.1_BraZAA	C01p026800.1_BolHDE	A01_009644462	C01_015685806
A01p020330.1_BraZAA	C01p026810.1_BolHDE	A01_009647430	C01_015689742
A01p020340.1_BraZAA	C01p026820.1_BolHDE	A01_009655636	C01_015695567
A01p020360.1_BraZAA	C01p026830.1_BolHDE	A01_009662488	C01_015697929
A01p020370.1_BraZAA	C01p026840.1_BolHDE	A01_009666306	C01_015700237
A01p020380.1_BraZAA	C01p026850.1_BolHDE	A01_009667319	C01_015701245
A01p020400.1_BraZAA	C01p026860.1_BnaZSA	A01_009672792	C01_015714148
A01p020410.1_BraZAA	C01p026880.1_BolHDE	A01_009675535	C01_015722855
A01p020430.1_BraZAA	C01p026900.1_BolHDE	A01_009681408	C01_015733824
A01p020450.1_BraZAA	C05p033610.1_BolHDE	A01_009687894	C05_019604846
A01p020470.1_BraZAA	C01p026930.1_BolHDE	A01_009705842	C01_015748784
A01p020480.1_BraZAA	C01p026940.1_BolHDE	A01_009707710	C01_015750645
A01p020500.1_BraZAA	C01p026960.1_BolHDE	A01_009715317	C01_015758064
A01p020520.1_BraZAA	C01p027020.1_BolHDE	A01_009726543	C01_015777256
A01p020540.1_BraZAA	C01p020640.1_BolHDE	A01_009752278	C01_011856684
A01p020550.1_BraZAA	C04p069160.1_BnaEXA	A01_009753056	C04_054069614
A01p020560.1_BraZAA	C01p027030.1_BolHDE	A01_009753947	C01_015788184
A01p020580.1_BraZAA	C01p027050.1_BolHDE	A01_009761483	C01_015805501
A01p020600.1_BraZAA	C01p027080.1_BolHDE	A01_009770436	C01_015861180
A01p020620.1_BraZAA	C05p036340.1_BolHDE	A01_009778948	C05_021837201
A01p020630.1_BnaBNP	C02p022040.1_BnaBNP	A01_009784146	C02_013139425
A01p020650.1_BraZAA	C01p027100.1_BolHDE	A01_009786102	C01_015867915
A01p020660.1_BraZAA	C01p027110.1_BolHDE	A01_009786666	C01_015868468
A01p020670.1_BraZAA	C01p027150.1_BolHDE	A01_009796405	C01_015878875
A01p020680.1_BraZAA	C01p027240.1_BolHDE	A01_009804610	C01_015973282
A01p020690.1_BraZAA	C07p044810.1_BolHDE	A01_009806482	C07_038342654
A01p020710.1_BraZAA	C08p042230.1_BolHDE	A01_009816741	C08_032883192
A01p020720.1_BnaBNP	C03p031780.1_BnaBNP	A01_009822168	C03_016219930
A01p020730.1_BraCHC	C09p040070.1_BnaBNP	A01_009823836	C09_026796398
A01p020740.1_BraZAA	C01p027250.1_BolHDE	A01_009825867	C01_015982015
A01p020750.1_BraZAA	C01p027260.1_BolHDE	A01_009827194	C01_015983378
A01p020770.1_BraZAA	C01p027270.1_BolHDE	A01_009831650	C01_015987976
A01p020790.1_BraZAA	C01p027290.1_BolHDE	A01_009834569	C01_015998303
A01p020810.1_BraZAA	C01p027300.1_BolHDE	A01_009839451	C01_016010878
A01p020820.1_BraZAA	C01p027310.1_BolHDE	A01_009842063	C01_016013586
A01p020840.1_BraZAA	C01p027320.1_BolHDE	A01_009858723	C01_016019451
A01p020850.1_BraZAA	C01p027330.1_BolHDE	A01_009860303	C01_016020988
A01p020860.1_BraZAA	C01p027340.1_BolHDE	A01_009861519	C01_016022219
A01p020870.1_BraZAA	C01p027380.1_BolHDE	A01_009864082	C01_016037427
A01p020880.1_BraZAA	C01p027390.1_BolHDE	A01_009867720	C01_016041078
A01p020890.1_BraZAA	C01p027400.1_BolHDE	A01_009869904	C01_016043280
A01p020900.1_BraZAA	C01p027420.1_BolHDE	A01_009875160	C01_016056115
A01p020910.1_BraZAA	C01p027440.1_BolHDE	A01_009885301	C01_016075516
A01p020920.1_BraZAA	C01p027450.1_BolHDE	A01_009888774	C01_016079251
A01p020930.1_BraZAA	C01p027460.1_BolHDE	A01_009900420	C01_016084930
A01p020940.1_BraZAA	C01p027470.1_BolHDE	A01_009904975	C01_016089559
A01p020950.1_BraZAA	C01p027480.1_BolHDE	A01_009907352	C01_016092207
A01p020970.1_BraZAA	C01p027500.1_BolHDE	A01_009913314	C01_016102611
A01p020980.1_BraZAA	C01p027510.1_BolHDE	A01_009919313	C01_016107279
A01p020990.1_BraZAA	C01p027520.1_BolHDE	A01_009922173	C01_016115386
A01p021000.1_BraZAA	C01p027530.1_BolHDE	A01_009942495	C01_016158205
A01p021010.1_BraZAA	C01p027560.1_BolHDE	A01_009952897	C01_016172655
A01p021030.1_BraZAA	C01p027590.1_BolHDE	A01_009969464	C01_016202630
A01p021040.1_BraZAA	C01p027770.1_BolHDE	A01_009974028	C01_016263257
A01p021050.1_BraZAA	C03p105600.1_BnaNYA	A01_009977038	C03_071724781
A01p021060.1_BnaZSA	C04p075090.1_BolHDE	A01_009985291	C04_058442720
A01p021070.1_BraZAA	C07p073850.1_BolHDE	A01_009985652	C07_054776855
A01p021080.1_BraZAA	C01p027630.1_BolHDE	A01_009992528	C01_016212594
A01p021090.1_BraZAA	C01p027640.1_BolHDE	A01_009994259	C01_016214362
A01p021110.1_BraZAA	C01p027660.1_BolHDE	A01_009996913	C01_016217305
A01p021120.1_BraZAA	C01p027670.1_BolHDE	A01_009999915	C01_016220307
A01p021130.1_BraZAA	C01p027680.1_BolHDE	A01_010003405	C01_016222619
A01p021140.1_BraZAA	C01p027690.1_BolHDE	A01_010004269	C01_016223508
A01p021170.1_BraZAA	C01p027710.1_BolHDE	A01_010017261	C01_016240638
A01p021180.1_BraZAA	C01p027760.1_BolHDE	A01_010019709	C01_016262659
A01p021190.1_BraZAA	C01p027780.1_BolHDE	A01_010020828	C01_016263662
A01p021200.1_BraZAA	C01p027790.1_BolHDE	A01_010022014	C01_016264855
A01p021210.1_BraZAA	C01p027810.1_BolHDE	A01_010024812	C01_016272944
A01p021230.1_BraZAA	C01p027820.1_BolHDE	A01_010027619	C01_016276022
A01p021240.1_BraZAA	C01p027830.1_BolHDE	A01_010031117	C01_016279099
A01p021250.1_BraZAA	C01p027840.1_BolHDE	A01_010032990	C01_016280974
A01p021260.1_BnaBNP	C02p045320.1_BolBOP	A01_010036417	C02_031140281
A01p021280.1_BraZAA	C01p027860.1_BolHDE	A01_010047298	C01_016300422
A01p021290.1_BraZAA	C01p027920.1_BolHDE	A01_010060300	C01_016328248
A01p021300.1_BraZAA	C01p027930.1_BolHDE	A01_010065938	C01_016333881
A01p021320.1_BraCHC	C01p056990.1_BnaBNP	A01_010071522	C01_040627209
A01p021330.1_BraZAA	C01p027940.1_BolHDE	A01_010072421	C01_016335133
A01p021340.1_BraZAA	C01p027950.1_BolHDE	A01_010074990	C01_016337611
A01p021350.1_BraZAA	C01p027960.1_BolHDE	A01_010078369	C01_016339918
A01p021360.1_BraZAA	C01p027970.1_BolHDE	A01_010079075	C01_016340699
A01p021370.1_BraZAA	C01p027980.1_BolHDE	A01_010086296	C01_016347977
A01p021400.1_BraZAA	C01p028000.1_BolHDE	A01_010115084	C01_016386090
A01p021420.1_BraZAA	C01p028040.1_BolHDE	A01_010130664	C01_016405358
A01p021430.1_BraZAA	C01p028050.1_BolHDE	A01_010134014	C01_016407350
A01p021440.1_BraZAA	C01p028070.1_BolHDE	A01_010135890	C01_016410684
A01p021460.1_BraZAA	C01p028080.1_BolHDE	A01_010140980	C01_016438289
A01p021470.1_BraZAA	C01p028090.1_BolHDE	A01_010143776	C01_016441228
A01p021490.1_BraZAA	C01p028100.1_BolHDE	A01_010150481	C01_016451405
A01p021510.1_BraZAA	C01p028120.1_BolHDE	A01_010162567	C01_016477832
A01p021530.1_BraZAA	C01p028140.1_BolHDE	A01_010175244	C01_016496451
A01p021540.1_BraZAA	C01p028150.1_BolHDE	A01_010177389	C01_016498686
A01p021550.1_BraZAA	C01p028230.1_BolHDE	A01_010184997	C01_016553559
A01p021560.1_BraZAA	C01p028240.1_BolHDE	A01_010187147	C01_016555704
A01p021570.1_BraZAA	C01p028220.1_BnaNYA	A01_010195577	C01_016553518
A01p021580.1_BraZAA	C01p028380.1_BolHDE	A01_010217026	C01_016683670
A01p021590.1_BraZAA	C01p028420.1_BolHDE	A01_010224112	C01_016693796
A01p021600.1_BraZAA	C01p028430.1_BolHDE	A01_010226199	C01_016695829
A01p021610.1_BraZAA	C01p028440.1_BolHDE	A01_010229806	C01_016699570
A01p021630.1_BraZAA	C05p035130.1_BolHDE	A01_010236485	C05_020812364
A01p021680.1_BraZAA	C01p028510.1_BolHDE	A01_010263030	C01_016735863
A01p021690.1_BraZAA	C01p028520.1_BolHDE	A01_010267168	C01_016739966
A01p021700.1_BraZAA	C01p028530.1_BolHDE	A01_010268913	C01_016741594
A01p021720.1_BraZAA	C01p028570.1_BolHDE	A01_010273372	C01_016761072
A01p021730.1_BraZAA	C01p028590.1_BolHDE	A01_010277898	C01_016773468
A01p021760.1_BraZAA	C01p028600.1_BolHDE	A01_010286250	C01_016781253
A01p021770.1_BraZAA	C01p028630.1_BolHDE	A01_010294203	C01_016793328
A01p021780.1_BraZAA	C01p028640.1_BolHDE	A01_010297443	C01_016796541
A01p021790.1_BraZAA	C01p028650.1_BolHDE	A01_010300289	C01_016799381
A01p021810.1_BraZAA	C01p028700.1_BolHDE	A01_010310069	C01_016815029
A01p021820.1_BraZAA	C01p028710.1_BolHDE	A01_010311916	C01_016818920
A01p021830.1_BraZAA	C01p028740.1_BolHDE	A01_010318530	C01_016831440
A01p021840.1_BraZAA	C01p028750.1_BolHDE	A01_010324972	C01_016836985
A01p021850.1_BraZAA	C01p028760.1_BolHDE	A01_010328125	C01_016840239
A01p021870.1_BraZAA	C01p028770.1_BolHDE	A01_010330401	C01_016842327
A01p021890.1_BraCHC	C01p028780.1_BolHDE	A01_010341602	C01_016855933
A01p021900.1_BraZAA	C01p028790.1_BolHDE	A01_010344229	C01_016858499
A01p021910.1_BraZAA	C01p028800.1_BolHDE	A01_010346143	C01_016860081
A01p021920.1_BraZAA	C01p028810.1_BolHDE	A01_010348637	C01_016862440
A01p021930.1_BraZAA	C01p028820.1_BolHDE	A01_010351302	C01_016865104
A01p021940.1_BraZAA	C01p028830.1_BolHDE	A01_010365679	C01_016872662
A01p021950.1_BraZAA	C01p028840.1_BolHDE	A01_010368688	C01_016876285
A01p021970.1_BraZAA	C01p028860.1_BolHDE	A01_010376469	C01_016885042
A01p022000.1_BraZAA	C01p028870.1_BolHDE	A01_010389461	C01_016891471
A01p022010.1_BraZAA	C01p028900.1_BolHDE	A01_010394683	C01_016906831
A01p022020.1_BraZAA	C01p028920.1_BolHDE	A01_010397917	C01_016925451
A01p022040.1_BraZAA	C01p028940.1_BolHDE	A01_010405727	C01_016930504
A01p022050.1_BraZAA	C01p028950.1_BolHDE	A01_010408183	C01_016935516
A01p022060.1_BraZAA	C01p028970.1_BolHDE	A01_010416774	C01_016952595
A01p022070.1_BnaBNP	C01p028980.1_BnaBNP	A01_010420713	C01_016961271
A01p022080.1_BnaZSA	C01p029100.1_BolHDE	A01_010440138	C01_017017165
A01p022090.1_BraZAA	C01p029110.1_BolHDE	A01_010444423	C01_017022935
A01p022120.1_BnaBNP	C01p029160.1_BnaBNP	A01_010457017	C01_017057072
A01p022130.1_BraROA	C01p029170.1_BnaBNP	A01_010459118	C01_017058128
A01p022140.1_BraZAA	C01p029180.1_BolHDE	A01_010461677	C01_017060456
A01p022150.1_BraZAA	C01p029190.1_BolHDE	A01_010464384	C01_017063289
A01p022160.1_BraZAA	C01p029230.1_BolHDE	A01_010495172	C01_017098725
A01p022170.1_BraZAA	C01p029240.1_BolHDE	A01_010497275	C01_017100769
A01p022200.1_BraZAA	C01p029270.1_BolHDE	A01_010510732	C01_017113685
A01p022210.1_BraZAA	C01p029310.1_BolHDE	A01_010523312	C01_017168545
A01p022240.1_BraZAA	C03p063360.1_BolHDE	A01_010540938	C03_036027190
A01p022290.1_BraZAA	C01p029330.1_BolHDE	A01_010561943	C01_017203524
A01p022300.1_BraZAA	C01p029350.1_BolHDE	A01_010572336	C01_017218509
A01p022310.1_BraCHC	C01p057570.1_BnaBNP	A01_010597605	C01_041072840
A01p022320.1_BraCHC	C01p029370.1_BolHDE	A01_010598424	C01_017229443
A01p022330.1_BraZAA	C01p029380.1_BolHDE	A01_010600279	C01_017232097
A01p022340.1_BraZAA	C01p029390.1_BolHDE	A01_010601472	C01_017233327
A01p022350.1_BraZAA	C01p029400.1_BolHDE	A01_010604693	C01_017236624
A01p022360.1_BraZAA	C01p029480.1_BolHDE	A01_010607410	C01_017309747
A01p022370.1_BraZAA	C01p029500.1_BolHDE	A01_010613649	C01_017317402
A01p022380.1_BraZAA	C01p029510.1_BolHDE	A01_010616694	C01_017320441
A01p022390.1_BraZAA	C01p029530.1_BolHDE	A01_010626911	C01_017337828
A01p022400.1_BraZAA	C01p029540.1_BolHDE	A01_010629545	C01_017343751
A01p022420.1_BraZAA	C01p029550.1_BolHDE	A01_010657937	C01_017356658
A01p022430.1_BraZAA	C01p029560.1_BolHDE	A01_010660048	C01_017365481
A01p022450.1_BraZAA	C01p029670.1_BolHDE	A01_010675729	C01_017415866
A01p022460.1_BraZAA	C01p029680.1_BolHDE	A01_010680839	C01_017419279
A01p022470.1_BnaBNP	C06p000930.1_BnaBNP	A01_010687561	C06_000873475
A01p022480.1_BraZAA	C01p029720.1_BolHDE	A01_010688121	C01_017464910
A01p022490.1_BraZAA	C01p029730.1_BolHDE	A01_010690158	C01_017466948
A01p022500.1_BraZAA	C01p029750.1_BolHDE	A01_010695092	C01_017475950
A01p022520.1_BraZAA	C01p029760.1_BolHDE	A01_010700388	C01_017480293
A01p022530.1_BraZAA	C01p029770.1_BolHDE	A01_010704847	C01_017490617
A01p022540.1_BraZAA	C01p029780.1_BolHDE	A01_010706720	C01_017497217
A01p022550.1_BraZAA	C03p097410.1_BolHDE	A01_010718525	C03_066094569
A01p022560.1_BraZAA	C01p029790.1_BolHDE	A01_010728181	C01_017500505
A01p022570.1_BraZAA	C01p029810.1_BolHDE	A01_010731080	C01_017504854
A01p022580.1_BraZAA	C01p029820.1_BolHDE	A01_010731355	C01_017505881
A01p022600.1_BraZAA	C01p029840.1_BolHDE	A01_010734002	C01_017509792
A01p022620.1_BraZAA	C01p029890.1_BolBOP	A01_010739638	C01_017538954
A01p022640.1_BraZAA	C01p029830.1_BolHDE	A01_010744884	C01_017508230
A01p022650.1_BraZAA	C01p029880.1_BolBOP	A01_010746913	C01_017533366
A01p022660.1_BraZAA	C01p029930.1_BolHDE	A01_010750254	C01_017582275
A01p022690.1_BraZAA	C01p029950.1_BolHDE	A01_010760929	C01_017593137
A01p022700.1_BraZAA	C01p029970.1_BolHDE	A01_010764986	C01_017603095
A01p022710.1_BraZAA	C01p029980.1_BolHDE	A01_010767339	C01_017605389
A01p022720.1_BraZAA	C01p029990.1_BolHDE	A01_010774547	C01_017613499
A01p022730.1_BraZAA	C01p030000.1_BolHDE	A01_010776556	C01_017615562
A01p022740.1_BraROA	C02p071900.1_BnaBNP	A01_010785377	C02_054958708
A01p022750.1_BraZAA	C01p030050.1_BolHDE	A01_010792149	C01_017711358
A01p022760.1_BraCHC	C01p030060.1_BolHDE	A01_010803343	C01_017725631
A01p022770.1_BraZAA	C01p030080.1_BolHDE	A01_010804749	C01_017751953
A01p022800.1_BraZAA	C01p030160.1_BolHDE	A01_010823718	C01_017813798
A01p022810.1_BraZAA	C01p030170.1_BolHDE	A01_010831169	C01_017818233
A01p022820.1_BraZAA	C01p030180.1_BolHDE	A01_010833548	C01_017825361
A01p022830.1_BraZAA	C01p030190.1_BolHDE	A01_010836012	C01_017827852
A01p022840.1_BraROA	C03p038560.1_BolHDE	A01_010841818	C03_020508402
A01p022860.1_BraZAA	C01p030230.1_BolHDE	A01_010856571	C01_017846458
A01p022880.1_BraZAA	C01p030240.1_BolHDE	A01_010863648	C01_017856427
A01p022890.1_BraCHC	C01p030250.1_BolHDE	A01_010867853	C01_017859307
A01p022920.1_BraZAA	C01p030310.1_BolHDE	A01_010880357	C01_017929294
A01p022930.1_BraZAA	C01p030320.1_BolHDE	A01_010894528	C01_017942759
A01p022940.1_BraZAA	C01p030350.1_BolHDE	A01_010896706	C01_017955707
A01p022950.1_BraZAA	C01p030360.1_BolHDE	A01_010910496	C01_017965293
A01p022960.1_BraZAA	C01p030370.1_BolHDE	A01_010912473	C01_017973088
A01p022970.1_BraZAA	C01p030380.1_BolHDE	A01_010918591	C01_017975585
A01p022980.1_BraZAA	C01p030400.1_BolHDE	A01_010930874	C01_017992805
A01p023000.1_BraZAA	C01p030430.1_BolHDE	A01_010939679	C01_018005198
A01p023010.1_BraCHC	C01p030440.1_BolHDE	A01_010946201	C01_018010691
A01p023020.1_BraZAA	C01p030450.1_BolHDE	A01_010951304	C01_018016614
A01p023030.1_BraZAA	C01p030460.1_BolHDE	A01_010953572	C01_018018896
A01p023050.1_BraZAA	C01p030470.1_BolHDE	A01_010962032	C01_018025572
A01p023060.1_BraZAA	C01p030490.1_BolHDE	A01_010964598	C01_018031924
A01p023070.1_BraZAA	C01p030500.1_BolHDE	A01_010966274	C01_018034439
A01p023090.1_BraZAA	C01p030550.1_BolHDE	A01_010983806	C01_018044490
A01p023110.1_BnaNYA	C01p030580.1_BnaBNP	A01_010994159	C01_018060729
A01p023120.1_BraZAA	C01p030600.1_BolHDE	A01_010995993	C01_018062563
A01p023140.1_BjuTUA	C06p047500.1_BnaBNP	A01_011012599	C06_035041504
A01p023160.1_BraZAA	C01p030640.1_BolHDE	A01_011027557	C01_018094144
A01p023190.1_BraZAA	C01p030650.1_BolHDE	A01_011034189	C01_018098160
A01p023200.1_BraZAA	C01p030660.1_BolHDE	A01_011043924	C01_018102564
A01p023210.1_BraCHC	C01p030670.1_BolHDE	A01_011047705	C01_018106223
A01p023220.1_BraZAA	C01p030680.1_BolHDE	A01_011049068	C01_018117361
A01p023240.1_BraZAA	C03p090340.1_BolHDE	A01_011062117	C03_061545286
A01p023270.1_BraZAA	C02p044120.1_BolHDE	A01_011072892	C02_030087879
A01p023280.1_BraZAA	C01p030740.1_BolHDE	A01_011076265	C01_018160853
A01p023290.1_BraZAA	C01p030750.1_BolHDE	A01_011079501	C01_018164323
A01p023300.1_BraCHC	C02p007600.1_BnaBNP	A01_011095537	C02_003876091
A01p023320.1_BraZAA	C01p030810.1_BolHDE	A01_011107205	C01_018220954
A01p023360.1_BraZAA	C01p030840.1_BolHDE	A01_011143207	C01_018240777
A01p023370.1_BraZAA	C01p030850.1_BolHDE	A01_011149247	C01_018244422
A01p023390.1_BraZAA	C03p068360.1_BolHDE	A01_011159413	C03_039387130
A01p023410.1_BraZAA	C01p030890.1_BolHDE	A01_011164306	C01_018271799
A01p023450.1_BraZAA	C03p048440.1_BolHDE	A01_011183514	C03_026064444
A01p023480.1_BraZAA	C01p030940.1_BolHDE	A01_011201088	C01_018292574
A01p023510.1_BraZAA	C01p031020.1_BolHDE	A01_011216490	C01_018332227
A01p023530.1_BraZAA	C01p031040.1_BolHDE	A01_011231230	C01_018339929
A01p023540.1_BraZAA	C01p031050.1_BolHDE	A01_011234695	C01_018343757
A01p023550.1_BraZAA	C01p031070.1_BolHDE	A01_011236564	C01_018346205
A01p023560.1_BraZAA	C01p031090.1_BolHDE	A01_011245893	C01_018353102
A01p023570.1_BraZAA	C01p031100.1_BolHDE	A01_011248273	C01_018356221
A01p023590.1_BraZAA	C01p031110.1_BolHDE	A01_011268999	C01_018362686
A01p023610.1_BraZAA	C01p031120.1_BolHDE	A01_011275067	C01_018378769
A01p023620.1_BraZAA	C01p031130.1_BolHDE	A01_011278053	C01_018381842
A01p023630.1_BraZAA	C08p051650.1_BolHDE	A01_011281451	C08_038561182
A01p023640.1_BraZAA	C05p069780.1_BolHDE	A01_011282768	C05_048141252
A01p023650.1_BraZAA	C08p051670.1_BolHDE	A01_011286088	C08_038567123
A01p023660.1_BraZAA	C01p031140.1_BolHDE	A01_011297303	C01_018398953
A01p023670.1_BraZAA	C02p041780.1_BolHDE	A01_011304350	C02_028220001
A01p023680.1_BraZAA	C01p031160.1_BolHDE	A01_011308684	C01_018423140
A01p023690.1_BraZAA	C01p031180.1_BolHDE	A01_011317198	C01_018428727
A01p023710.1_BraZAA	C01p031210.1_BolHDE	A01_011328564	C01_018451526
A01p023720.1_BraZAA	C01p031270.1_BolHDE	A01_011334207	C01_018479733
A01p023730.1_BraZAA	C01p031280.1_BolHDE	A01_011341209	C01_018486795
A01p023740.1_BraZAA	C01p031290.1_BolHDE	A01_011350473	C01_018493194
A01p023770.1_BraZAA	C01p031300.1_BolHDE	A01_011365984	C01_018501567
A01p023780.1_BraZAA	C01p031310.1_BolHDE	A01_011373653	C01_018511697
A01p023800.1_BraZAA	C01p031350.1_BolHDE	A01_011381048	C01_018530649
A01p023810.1_BraZAA	C01p031360.1_BolHDE	A01_011386747	C01_018537863
A01p023820.1_BraZAA	C01p031370.1_BolHDE	A01_011390045	C01_018549059
A01p023830.1_BraZAA	C01p031390.1_BolHDE	A01_011401002	C01_018568909
A01p023840.1_BraZAA	C01p031400.1_BolHDE	A01_011403069	C01_018570862
A01p023870.1_BraCHC	C07p021310.1_BnaBNP	A01_011429988	C07_020742344
A01p023890.1_BraZAA	C01p031440.1_BolHDE	A01_011435784	C01_018603711
A01p023900.1_BraZAA	C01p031450.1_BolHDE	A01_011442381	C01_018611101
A01p023920.1_BraZAA	C01p031480.1_BolHDE	A01_011445980	C01_018617113
A01p023940.1_BraZAA	C01p031490.1_BolHDE	A01_011466695	C01_018626355
A01p023970.1_BraZAA	C03p085060.1_BolHDE	A01_011500823	C03_057694900
A01p023990.1_BraZAA	C01p073790.1_BolHDE	A01_011510755	C01_051223994
A01p024010.1_BjuTUA	C03p066420.1_BolHDE	A01_011524517	C03_038101649
A01p024020.1_BraROA	C06p032870.1_BolHDE	A01_011526679	C06_025349948
A01p024030.1_BraZAA	C01p031520.1_BolHDE	A01_011528193	C01_018667869
A01p024040.1_BraZAA	C01p031530.1_BolHDE	A01_011533817	C01_018676531
A01p024050.1_BraZAA	C01p031540.1_BolHDE	A01_011540439	C01_018689549
A01p024060.1_BraZAA	C09p050310.1_BolHDE	A01_011544202	C09_036924324
A01p024120.1_BraZAA	C01p031550.1_BolHDE	A01_011564098	C01_018701442
A01p024130.1_BraZAA	C01p031560.1_BolHDE	A01_011565007	C01_018702350
A01p024140.1_BraZAA	C01p031570.1_BolHDE	A01_011566627	C01_018703969
A01p024150.1_BraZAA	C01p031580.1_BolHDE	A01_011578311	C01_018715806
A01p024170.1_BraZAA	C01p031670.1_BolHDE	A01_011587324	C01_018754675
A01p024180.1_BraZAA	C01p031690.1_BolHDE	A01_011593612	C01_018763434
A01p024190.1_BnaNYA	C01p031700.1_BnaZSA	A01_011596066	C01_018765515
A01p024200.1_BraZAA	C01p031740.1_BolHDE	A01_011604510	C01_018788230
A01p024220.1_BraZAA	C01p031750.1_BolHDE	A01_011612790	C01_018797513
A01p024230.1_BraZAA	C06p008420.1_BolHDE	A01_011643046	C06_006839446
A01p024240.1_BraZAA	C01p031780.1_BolHDE	A01_011656237	C01_018821358
A01p024250.1_BraZAA	C01p031820.1_BolHDE	A01_011658114	C01_018878109
A01p024260.1_BraZAA	C01p031830.1_BolHDE	A01_011663519	C01_018886277
A01p024280.1_BraZAA	C07p010490.1_BolHDE	A01_011676753	C07_010558256
A01p024300.1_BraZAA	C01p031840.1_BolHDE	A01_011683591	C01_018890994
A01p024310.1_BraZAA	C01p031850.1_BolHDE	A01_011691201	C01_018906575
A01p024320.1_BraZAA	C01p031880.1_BcaBCA	A01_011693941	C01_018918135
A01p024330.1_BnaZSA	C01p031890.1_BolHDE	A01_011701206	C01_018918755
A01p024340.1_BraZAA	C01p031900.1_BolHDE	A01_011706612	C01_018921530
A01p024350.1_BraZAA	C01p031910.1_BolHDE	A01_011710188	C01_018924987
A01p024370.1_BraZAA	C03p066410.1_BolHDE	A01_011723015	C03_038101357
A01p024400.1_BraZAA	C01p031940.1_BolHDE	A01_011731259	C01_018981370
A01p024420.1_BraZAA	C01p031950.1_BolHDE	A01_011751076	C01_019031773
A01p024430.1_BraZAA	C01p031960.1_BolHDE	A01_011756969	C01_019035987
A01p024440.1_BraZAA	C02p014480.1_BolHDE	A01_011761516	C02_007973490
A01p024450.1_BraZAA	C04p035050.1_BolHDE	A01_011766805	C04_028393800
A01p024460.1_BraZAA	C01p031980.1_BolHDE	A01_011774749	C01_019061644
A01p024470.1_BraZAA	C01p032000.1_BolHDE	A01_011780767	C01_019069729
A01p024490.1_BraZAA	C05p012490.1_BolHDE	A01_011810929	C05_005944842
A01p024510.1_BraZAA	C01p032090.1_BolHDE	A01_011822034	C01_019127862
A01p024520.1_BraZAA	C01p032100.1_BolHDE	A01_011833979	C01_019150743
A01p024530.1_BraZAA	C01p032110.1_BolHDE	A01_011842368	C01_019161727
A01p024540.1_BraZAA	C01p032120.1_BolHDE	A01_011847540	C01_019164982
A01p024550.1_BraZAA	C01p032140.1_BolHDE	A01_011860180	C01_019184146
A01p024570.1_BraZAA	C01p032150.1_BolHDE	A01_011863656	C01_019187667
A01p024580.1_BraZAA	C01p032160.1_BolHDE	A01_011866380	C01_019190375
A01p024590.1_BraZAA	C01p032170.1_BolHDE	A01_011870236	C01_019194982
A01p024600.1_BraZAA	C01p032200.1_BolHDE	A01_011877069	C01_019208153
A01p024610.1_BraZAA	C01p032220.1_BolHDE	A01_011884612	C01_019237737
A01p024630.1_BraZAA	C01p032230.1_BolHDE	A01_011888865	C01_019245934
A01p024640.1_BraZAA	C01p032250.1_BolHDE	A01_011893084	C01_019252142
A01p024650.1_BraROA	C02p027780.1_BnaNYA	A01_011901438	C02_017130836
A01p024660.1_BraZAA	C01p032280.1_BolHDE	A01_011904297	C01_019264286
A01p024670.1_BraZAA	C01p032380.1_BolHDE	A01_011910167	C01_019297451
A01p024680.1_BraZAA	C01p032390.1_BolHDE	A01_011912885	C01_019300042
A01p024690.1_BraZAA	C01p032400.1_BolHDE	A01_011913972	C01_019301102
A01p024700.1_BraZAA	C01p032410.1_BolHDE	A01_011916340	C01_019303472
A01p024710.1_BraZAA	C01p032420.1_BolHDE	A01_011917045	C01_019304216
A01p024720.1_BnaNYA	C04p070100.1_BnaBNP	A01_011918106	C04_054769621
A01p024740.1_BraZAA	C01p032440.1_BolHDE	A01_011924211	C01_019316342
A01p024750.1_BraZAA	C01p032450.1_BolHDE	A01_011932393	C01_019320482
A01p024770.1_BraZAA	C02p038300.1_BolHDE	A01_011939056	C02_025639512
A01p024780.1_BjuAUA	C02p038330.1_BolHDE	A01_011940554	C02_025716303
A01p024790.1_BraZAA	C01p032460.1_BolHDE	A01_011941542	C01_019324919
A01p024800.1_BraZAA	C01p032470.1_BolHDE	A01_011942426	C01_019327085
A01p024810.1_BraZAA	C01p032480.1_BolHDE	A01_011944195	C01_019328750
A01p024820.1_BraZAA	C01p032490.1_BolHDE	A01_011948425	C01_019332697
A01p024830.1_BraZAA	C01p032500.1_BolHDE	A01_011950075	C01_019334875
A01p024840.1_BraZAA	C01p032510.1_BolHDE	A01_011955137	C01_019337851
A01p024850.1_BraCHC	C05p036350.1_BnaBNP	A01_011970104	C05_021861387
A01p024870.1_BraZAA	C01p032530.1_BolHDE	A01_011981567	C01_019372129
A01p024880.1_BraZAA	C01p032540.1_BolHDE	A01_011985273	C01_019375790
A01p024890.1_BraZAA	C01p032570.1_BolHDE	A01_012005493	C01_019418103
A01p024900.1_BraZAA	C09p063320.1_BolHDE	A01_012008669	C09_046640883
A01p024920.1_BnaBNP	C01p032580.1_BnaBNP	A01_012014217	C01_019430776
A01p024940.1_BraZAA	C01p032620.1_BolHDE	A01_012023838	C01_019455125
A01p024970.1_BraZAA	C01p032650.1_BolHDE	A01_012050412	C01_019480367
A01p024980.1_BraZAA	C01p032800.1_BolHDE	A01_012069134	C01_019631867
A01p024990.1_BraCHC	C01p032810.1_BnaNYA	A01_012073714	C01_019636493
A01p025000.1_BraZAA	C01p032830.1_BolHDE	A01_012075637	C01_019638136
A01p025010.1_BraZAA	C05p039810.1_BolHDE	A01_012081516	C05_024390094
A01p025120.1_BraZAA	C01p032880.1_BolHDE	A01_012140482	C01_019705664
A01p025140.1_BraZAA	C01p032940.1_BolHDE	A01_012169825	C01_019756567
A01p025150.1_BraZAA	C01p032950.1_BolHDE	A01_012173395	C01_019760462
A01p025160.1_BraZAA	C01p032960.1_BolHDE	A01_012178899	C01_019766850
A01p025170.1_BraZAA	C01p032990.1_BolHDE	A01_012185557	C01_019779521
A01p025180.1_BraZAA	C01p033010.1_BolHDE	A01_012190083	C01_019790381
A01p025190.1_BraZAA	C01p033050.1_BolBOP	A01_012196431	C01_019815825
A01p025220.1_BraZAA	C01p033080.1_BolHDE	A01_012207871	C01_019829046
A01p025230.1_BraZAA	C01p033090.1_BolHDE	A01_012230830	C01_019839152
A01p025240.1_BraZAA	C01p033100.1_BolHDE	A01_012241485	C01_019849877
A01p025250.1_BraZAA	C03p062570.1_BolHDE	A01_012249498	C03_035545264
A01p025290.1_BraZAA	C01p033160.1_BolHDE	A01_012299916	C01_019887597
A01p025310.1_BraZAA	C01p033230.1_BolHDE	A01_012378146	C01_019954639
A01p025320.1_BraZAA	C01p033290.1_BolHDE	A01_012388906	C01_019976023
A01p025330.1_BraZAA	C01p033330.1_BolHDE	A01_012400649	C01_020003182
A01p025340.1_BraZAA	C08p019390.1_BolHDE	A01_012407993	C08_018915789
A01p025350.1_BraZAA	C08p019380.1_BnaBNP	A01_012413612	C08_018913350
A01p025360.1_BraZAA	C08p019370.1_BolHDE	A01_012415314	C08_018909321
A01p025370.1_BraZAA	C01p033350.1_BolHDE	A01_012424835	C01_020026638
A01p025380.1_BraZAA	C01p033370.1_BolHDE	A01_012427138	C01_020037585
A01p025390.1_BraZAA	C01p033380.1_BolHDE	A01_012430845	C01_020041291
A01p025430.1_BraZAA	C01p033430.1_BolHDE	A01_012448295	C01_020060378
A01p025440.1_BraZAA	C01p033440.1_BolHDE	A01_012459290	C01_020075001
A01p025450.1_BraZAA	C01p033450.1_BolHDE	A01_012462252	C01_020078018
A01p025460.1_BraZAA	C01p033460.1_BolHDE	A01_012464890	C01_020081073
A01p025470.1_BraZAA	C01p033470.1_BolHDE	A01_012472022	C01_020087705
A01p025500.1_BraZAA	C01p033490.1_BolHDE	A01_012499435	C01_020099831
A01p025520.1_BraZAA	C01p033500.1_BolHDE	A01_012506039	C01_020116471
A01p025530.1_BraZAA	C01p033510.1_BolHDE	A01_012516886	C01_020126374
A01p025540.1_BraZAA	C01p033520.1_BolHDE	A01_012521832	C01_020130925
A01p025550.1_BraZAA	C01p033530.1_BolHDE	A01_012529086	C01_020132587
A01p025570.1_BnaBNP	C01p033550.1_BcaBCA	A01_012535111	C01_020162293
A01p025590.1_BraZAA	C01p033580.1_BolHDE	A01_012537957	C01_020166636
A01p025600.1_BraZAA	C01p033590.1_BolHDE	A01_012541709	C01_020171086
A01p025610.1_BraZAA	C01p033600.1_BolHDE	A01_012544269	C01_020173551
A01p025620.1_BraZAA	C01p033610.1_BolHDE	A01_012545463	C01_020174760
A01p025630.1_BraZAA	C01p033620.1_BolHDE	A01_012548894	C01_020176435
A01p025640.1_BraZAA	C01p033630.1_BolHDE	A01_012552307	C01_020179856
A01p025650.1_BraZAA	C01p033640.1_BolHDE	A01_012555803	C01_020181919
A01p025670.1_BraZAA	C01p033660.1_BolHDE	A01_012570415	C01_020193922
A01p025680.1_BnaNYA	C01p033690.1_BolHDE	A01_012576389	C01_020231441
A01p025690.1_BraZAA	C01p033700.1_BolHDE	A01_012578959	C01_020235732
A01p025700.1_BraZAA	C01p033710.1_BolHDE	A01_012581179	C01_020236699
A01p025710.1_BraZAA	C01p033730.1_BolHDE	A01_012587517	C01_020245354
A01p025720.1_BraZAA	C01p033740.1_BolHDE	A01_012592521	C01_020253371
A01p025760.1_BraZAA	C01p033760.1_BolHDE	A01_012616850	C01_020264608
A01p025780.1_BraZAA	C01p033770.1_BolHDE	A01_012619360	C01_020266739
A01p025790.1_BraZAA	C01p033780.1_BolHDE	A01_012620217	C01_020268662
A01p025810.1_BraZAA	C01p033800.1_BolHDE	A01_012627495	C01_020277742
A01p025820.1_BraZAA	C01p033810.1_BolHDE	A01_012629618	C01_020281138
A01p025830.1_BraZAA	C02p061930.1_BolHDE	A01_012633377	C02_047017847
A01p025840.1_BraZAA	C01p033830.1_BolHDE	A01_012636451	C01_020289395
A01p025850.1_BraZAA	C01p033840.1_BolHDE	A01_012643120	C01_020291604
A01p025880.1_BraZAA	C01p033910.1_BolHDE	A01_012663735	C01_020330696
A01p025900.1_BraZAA	C03p091680.1_BolHDE	A01_012667157	C03_062502081
A01p025910.1_BraZAA	C01p034150.1_BolHDE	A01_012673200	C01_020505592
A01p025940.1_BnaNYA	C01p034170.1_BnaNYA	A01_012689490	C01_020517087
A01p025950.1_BraZAA	C01p034180.1_BolHDE	A01_012697439	C01_020524053
A01p025980.1_BraZAA	C01p034230.1_BolHDE	A01_012711629	C01_020545612
A01p025990.1_BraZAA	C01p034280.1_BnaBNP	A01_012730347	C01_020580171
A01p026000.1_BraZAA	C01p034330.1_BolHDE	A01_012748828	C01_020635968
[truncated: 35,835 more rows]
